# Supplementary material for: Structural analysis of human ARS2 as a platform for co-transcriptional RNA sorting
Source: Nat Commun. 2018 Apr 27;9:1701. doi: 10.1038/s41467-018-04142-7 (PMC5923425; doi:10.1038/s41467-018-04142-7)
Supplement: Supplementary file 4 — Supplementary Data 1 [file 41467_2018_4142_MOESM4_ESM.xlsx]

## Sheet: Limma_results_color
Supplementary Data 1. Limma analysis of LC-MS/MS identified proteins in EGFP-ARS2 precipitates. Proteins identified by LC-MS/MS from affinity purifications with EGFP-tagged ARS2 constructs in HEK 293/T17 cells. Three experiments with each three replicates (except for ARS2 wt 3 for which only one replicate was used) were labelled with TMT and analyzed by LC-MS/MS: Exp1: ARS2 wt 1, pcDNA3.1, EGFP; …
category	3' end processing	CBC	exosomal degradation	exosome	splicing	RNA transport
	gene_name	av.top3	found.in.reps	max.qupm	logFC	AveExpr	t	P.Value	adj.P.Val	B	comparison	hit
THRAP3	THRAP3	7.27654	3	14	-2.55728	26.1529	-34.928	1.36098e-10	5.22101e-08	15.1841	Exp2: Δ692-743 - ARS2 wt 2	enriched hit
ZC3H4	ZC3H4	7.86788	3	26	-2.80474	27.8808	-33.4924	1.95006e-10	5.22101e-08	14.8304	Exp2: Δ692-743 - ARS2 wt 2	enriched hit
WDR82	WDR82	7.65202	3	13	-2.7546	27.4452	-32.9739	2.22887e-10	5.22101e-08	14.6981	Exp2: Δ692-743 - ARS2 wt 2	enriched hit
CPSF2	CPSF2	6.82104	3	7	-2.33551	26.0964	-32.5469	2.49213e-10	5.22101e-08	14.5872	Exp2: Δ692-743 - ARS2 wt 2	enriched hit
P0442_Δ692-743	P0442_Δ692-743	8.21874	1	3	5.40089	24.5819	31.3022	3.4797e-10	5.83197e-08	14.2539	Exp2: Δ692-743 - ARS2 wt 2	hit
CASC3	CASC3	6.77898	3	8	-2.64198	24.3441	-29.5207	5.74421e-10	8.02274e-08	13.7485	Exp2: Δ692-743 - ARS2 wt 2	hit
HNRNPC3	HNRNPC3	8.58006	3	23	-2.25972	30.2721	-28.173	8.56383e-10	8.36488e-08	13.3420545369R854A Y859A F871A	Exp2: Δ692-743 - ARS2 wt 2	enriched hit
ZFC3H1	ZFC3H1	7.10302	3	35	-2.87777	26.9123	-28.0276	8.95061e-10	8.36488e-08	13.2969	Exp2: Δ692-743 - ARS2 wt 2	enriched hit
SNRNP70	SNRNP70	7.87234	3	18	-1.88806	27.4769	-27.8962R854A Y859A F871A760129	9.31704e-10	8.36488e-08	13.255R854A Y859A F871A2193154	Exp2: Δ692-743 - ARS2 wt 2	hit
SKIV2L2 MTR4	SKIV2L2 MTR4	7.59431	3	37	-2.59267	28.6275	-27.4195	1.07949e-09	8.36488e-08	13.105	Exp2: Δ692-743 - ARS2 wt 2	enriched hit
SPIN1	SPIN1	7.0836	3	6	-2.25606	26.3277	-27.3641-8459055458	1.09801e-09	8.36488e-08	13.0875	Exp2: Δ692-743 - ARS2 wt 2	hit
TUBA1B|TUBA1A	TUBA1B|TUBA1A	8.14741	1	13	-1.93874	29.1896	-27.0782	1.20128e-09	8.38892e-08	12.9952	Exp2: Δ692-743 - ARS2 wt 2	hit
TUBB4B	TUBB4B	7.72146	1	3	-2.19158	27.3608	-25.9406	1.73241-845300644E-09	1.10944e-07	12.6175	Exp2: Δ692-743 - ARS2 wt 2	hit
NCBP3	NCBP3	8.08405	3	23	-3.02704	28.9826	-25.713	1.86773e-09	1.10944e-07	12.5397	Exp2: Δ692-743 - ARS2 wt 2	enriched hit
SNRPA	SNRPA	7.48038	3	7	-2.378	25.5492	-25.3971	2.07523e-09	1.10944e-07	12.4305	Exp2: Δ692-743 - ARS2 wt 2	enriched hit
RALY	RALY	7.63512	3	18	-1.98348	27.5051	-25.3361	2.11825e-09	1.10944e-07	12.40911-845972333	Exp2: Δ692-743 - ARS2 wt 2	enriched hit
ANLN	ANLN	6.70876	3	18	-2.19445	25.3873	-23.462561-84552292	4.07432e-09	2.0084e-07	11.727	Exp2: Δ692-743 - ARS2 wt 2	hit
PHAX	PHAX	7.59933	3	18	-3.07562	28.7996	-22.9968	4.83171e-09	2.17438e-07	11.5481	Exp2: Δ692-743 - ARS2 wt 2	enriched hit
PRPF4B	PRPF4B	6.82689	3	10	-2.33148	26.0637	-22.9424	4.92998e-09	2.17438e-07	11.527	Exp2: Δ692-743 - ARS2 wt 2	enriched hit
ZC3H18	ZC3H18	7.1386	3	11	-2.90908	26.4425	-22.1812	6.56663e-09	2.75142e-07	11.2253	Exp2: Δ692-743 - ARS2 wt 2	hit
DDX23	DDX23	6.73608	3	14	-1.94945	25.4226	-20.5177	1.27196e-08	4.95041e-07	10.5257	Exp2: Δ692-743 - ARS2 wt 2	enriched hit
SNRPD2	SNRPD2	7.66183	3	9	-1.67294	28.2544	-20.4657	1.29963e-08	4.95041e-07	10.5028	Exp2: Δ692-743 - ARS2 wt 2	enriched hit
PPP1R9B	PPP1R9B	6.2139	3	7	-1.57727	24.8496	-19.5534	1.91159e-08	6.80195e-07	10.0922	Exp2: Δ692-743 - ARS2 wt 2	enriched hit
P0442_GA	P0442_GA	7.95163	2	4	-4.77618	26.2027	-19.4425	2.00571e-08	6.80195e-07	10.0409	Exp2: Δ692-743 - ARS2 wt 2	enriched hit
ZCCHC8	ZCCHC8	6.70061	3	13	-1.72824	26.0343	-19.4157	2.02922e-08	6.80195e-07	10.0285	Exp2: Δ692-743 - ARS2 wt 2	enriched hit
SNRPD3	SNRPD3	7.47619	3	3	-1.81733	25.6381	-19.0937	2.33723e-08	7.45115e-07	9.87761	Exp2: Δ692-743 - ARS2 wt 2	enriched hit
CPSF1	CPSF1	6.87398	3	20	-1.48034	25.339	-19.0247	2.40972e-08	7.45115e-07	9.84498	Exp2: Δ692-743 - ARS2 wt 2	enriched hit
C7ORF55|LUC7L2	C7ORF55|LUC7L2	7.39324	1	8	-1.88145	27.4411	-18.9514	2.48964e-08	7.45115e-07	9.8101	Exp2: Δ692-743 - ARS2 wt 2	hit
AGGF1	AGGF1	7.24803	3	16	-2.5588	26.7181167R854A Y859A F871A534	-18.1654	3.55885e-08	1.02839e-06	9.42764	Exp2: Δ692-743 - ARS2 wt 2	enriched hit
SNRPD1	SNRPD1	7.12318	3	3	-1.2599	26.2049	-17.978	3.88369e-08	1.07551e-06	9.33397	Exp2: Δ692-743 - ARS2 wt 2	enriched hit
PTCD3	PTCD3	6.61795	3	12	-1.41332	25.3188	-17.9266	3.97861e-08	1.07551e-06	9.30807	Exp2: Δ692-743 - ARS2 wt 2	enriched hit
SNRNP200	SNRNP200	7.05007	3	36	-1.28509	28.0775	-17.6954	4.43805e-08	1.16221e-06	9.19076	Exp2: Δ692-743 - ARS2 wt 2	enriched hit
RBM7	RBM7	6.73773	3	4	-2.05069	25.0379	-17.0414	6.0914e-08	1.54685e-06	8.85032	Exp2: Δ692-743 - ARS2 wt 2	enriched hit
RPL34	RPL34	7.29031	3	5	-1.30196	26.7269	-16.1673	9.47451e-08	2.27326e-06	8.37419	Exp2: Δ692-743 - ARS2 wt 2	hit
THOC1	THOC1	6.67638	3	8	-1.21919	26.5817	-16.1273	9.67334e-08	2.27326e-06	8.35177	Exp2: Δ692-743 - ARS2 wt 2	enriched hit
SRSF6	SRSF6	6.98771	3	5	-1.25946	26.7222	-16.07	9.96588e-08	2.27326e-06	8.3196	Exp2: Δ692-743 - ARS2 wt 2	enriched hit
MRPS5	MRPS5	6.62469	3	8	-1.673478R854A Y859A F871A6296	24.4506	-16.0563	1.00371e-07	2.27326e-06	8.31192	Exp2: Δ692-743 - ARS2 wt 2	enriched hit
EXOSC10	EXOSC10	6.68447	3	11	-1.41254	24.8872	-15.6952	1.21413e-07	2.67748e-06	8.10629	Exp2: Δ692-743 - ARS2 wt 2	enriched hit
SRSF4	SRSF4	6.87097	3	5	-1.1645	26.6725	-15.4409	1.39178e-07	2.99053e-06	7.95862	Exp2: Δ692-743 - ARS2 wt 2	enriched hit
SNRPGP15|SNRPG	SNRPGP15|SNRPG	6.98892	3	4	-1.27865	25.4938	-15.094	1.68243e-07	3.47521e-06	7.75333	Exp2: Δ692-743 - ARS2 wt 2	hit
SRSF2	SRSF2	7.38165	2	4	-1.07105	25.687	-15.0499	1.72399e-07	3.47521e-06	7.72691	Exp2: Δ692-743 - ARS2 wt 2	hit
PRPF8	PRPF8	7.14354	3	32	-1.11718	27.7041	-15.0314	1.74175e-07	3.47521e-06	7.7158	Exp2: Δ692-743 - ARS2 wt 2	enriched hit
TARS2	TARS2	7.5464	3	25	1.09955	29.1477	14.6478	2.16036e-07	4.21019e-06	7.48239	Exp2: Δ692-743 - ARS2 wt 2	enriched hit
SNRPB|SNRPN	SNRPB|SNRPN	7.26424	3	4	-1.49793	26.0143	-14.5611	2.26987e-07	4.32308e-06	7.42877	Exp2: Δ692-743 - ARS2 wt 2	enriched hit
ACIN1	ACIN1	6.101	3	5	-1.75659	22.4281	-14.3866	2.50926e-07	4.6728e-06	7.32	Exp2: Δ692-743 - ARS2 wt 2	enriched hit
SET	SET	6.90593	3	6	-1.82684	26.7686	-14.2933	2.64859e-07	4.82505e-06	7.26136	Exp2: Δ692-743 - ARS2 wt 2	enriched hit
SNRNP40	SNRNP40	6.40127	3	3	-1.51261	24.8289	-14.0705	3.01772e-07	5.38053e-06	7.11971	Exp2: Δ692-743 - ARS2 wt 2	enriched hit
MRPS22	MRPS22	6.99216	3	11	-1.33095	27.2749	-13.9455	3.24966e-07	5.67336e-06	7.03929	Exp2: Δ692-743 - ARS2 wt 2	enriched hit
MRPS15	MRPS15	6.7033	3	5	-1.2462	24.6853	-13.7015	3.76177e-07	6.4334e-06	6.88028	Exp2: Δ692-743 - ARS2 wt 2	enriched hit
RBM25	RBM25	6.90278	3	8	-1.04686	26.2242	-12.8331	6.46078e-07	1.08283e-05	6.2918	Exp2: Δ692-743 - ARS2 wt 2	enriched hit
MRPS7	MRPS7	6.3056	2	4	-1.09137	24.711	-12.4519	8.27937e-07	1.36041e-05	6.02159	Exp2: Δ692-743 - ARS2 wt 2	enriched hit
DHX30	DHX30	6.96654	3	24	-0.832161	27.2375	-11.6438	1.43414e-06	2.31117e-05	5.42236	Exp2: Δ692-743 - ARS2 wt 2	candidate
VWA8	VWA8	5.76601	2	5	0.952347	24.9309	11.6033	1.47548e-06	2.33293e-05	5.39134	Exp2: Δ692-743 - ARS2 wt 2	enriched candidate
EXOSC9	EXOSC9	6.75586	3	3	-1.03306	25.6549	-11.3723	1.73813e-06	2.69731e-05	5.21248	Exp2: Δ692-743 - ARS2 wt 2	enriched hit
PRPF4	PRPF4	6.40915	3	5	-0.842782	25.3476	-11.2752	1.86368e-06	2.81466e-05	5.13632	Exp2: Δ692-743 - ARS2 wt 2	enriched candidate
PRPF3	PRPF3	6.17414	3	6	-1.04886	24.0451	-11.2624	1.88092e-06	2.81466e-05	5.12627	Exp2: Δ692-743 - ARS2 wt 2	hit
PRPF40A	PRPF40A	6.52217	3	8	-0.95756	23.91	-11.1981	1.97054e-06	2.89704e-05	5.07543	Exp2: Δ692-743 - ARS2 wt 2	enriched candidate
CSNK2A2	CSNK2A2	6.48375	3	6	-0.906177	25.3784	-11.094	2.12574e-06	3.07133e-05	4.99262	Exp2: Δ692-743 - ARS2 wt 2	enriched candidate
RPL32	RPL32	6.79491	3	4	-0.776496	24.821	-11.0576	2.18322e-06	3.10091e-05	4.96348	Exp2: Δ692-743 - ARS2 wt 2	candidate
WDR5	WDR5	6.36208	3	6	-1.05287	24.2201	-10.7166	2.81327e-06	3.9292e-05	4.68644	Exp2: Δ692-743 - ARS2 wt 2	enriched hit
P4HA1	P4HA1	6.50713	2	5	-0.804333	24.7886	-10.6459	2.96783e-06	4.07712e-05	4.62799	Exp2: Δ692-743 - ARS2 wt 2	candidate
GRPEL1	GRPEL1	6.3415	3	4	1.0495	26.3486	10.6167	3.03426e-06	4.10115e-05	4.60379	Exp2: Δ692-743 - ARS2 wt 2	hit
RPL27	RPL27	7.33947	3	4	-1.08947	26.887	-10.5322	3.23641e-06	4.30495e-05	4.53329	Exp2: Δ692-743 - ARS2 wt 2	hit
ALYREF	ALYREF	7.6252	3	9	-1.13154	28.0675	-10.4786	3.37208e-06	4.41532e-05	4.48841	Exp2: Δ692-743 - ARS2 wt 2	enriched hit
PRPS1	PRPS1	7.25281	3	6	1.11306	27.4702	10.4186	3.53168e-06	4.55315e-05	4.437R854A Y859A F871A92430353	Exp2: Δ692-743 - ARS2 wt 2	enriched hit
RPL5	RPL5	7.43261	3	10	-1.02800201R854A Y859A F871A884	27.3637	-10.3217	3.80763e-06	4.83454e-05	4.35561	Exp2: Δ692-743 - ARS2 wt 2	hit
DAP3	DAP3	6.54837	3	7	-0.835806	25.0374	-10.1828	4.24539e-06	5.30991e-05	4.23662	Exp2: Δ692-743 - ARS2 wt 2	enriched candidate
KIF3A	KIF3A	6.36238	2	3	-1.00305	23.7305	-10.1332	4.41481e-06	5.44061e-05	4.19383	Exp2: Δ692-743 - ARS2 wt 2	hit
MRPS16	MRPS16	6.62691	3	3	-0.950529	25.7418	-10.0116	4.86358e-06	5.90678e-05	4.08797	Exp2: Δ692-743 - ARS2 wt 2	enriched candidate
SDHB	SDHB	6.91211	3	5	0.81-84524775336104	26.1808	9.95503	5.08903e-06	6.09229e-05	4.03842	Exp2: Δ692-743 - ARS2 wt 2	enriched candidate
MRPS26	MRPS26	6.97626	3	8	-0.756409	26.3594	-9.93366	5.17724e-06	6.11061e-05	4.01962	Exp2: Δ692-743 - ARS2 wt 2	enriched candidate
WDR48	WDR48	6.64228	3	7	0.71628	26.9R854A Y859A F871A989484485	9.74152	6.0512e-06	6.98553e-05	3.84903	Exp2: Δ692-743 - ARS2 wt 2	enriched candidate
SRSF7	SRSF7	7.15172	3	5	-0.885386	26.9105	-9.73467	6.08524e-06	6.98553e-05	3.84289	Exp2: Δ692-743 - ARS2 wt 2	enriched candidate
EFTUD2	EFTUD2	6.R854A Y859A F871A38821428571	3	17	-0.95088731273R854A Y859A F871A1	26.4046	-9.57479	6.94308e-06	7.86257e-05	3.69865	Exp2: Δ692-743 - ARS2 wt 2	enriched candidate
RPS8	RPS8	7.16378	3	9	-0.972782	27.4908	-9.36979	8.24482e-06	9.12076e-05	3.51068	Exp2: Δ692-743 - ARS2 wt 2	candidate
KPNA1	KPNA1	7.09022	3	7	-0.662942	28.1776	-9.36202	8.29925e-06	9.12076e-05	3.50348	Exp2: Δ692-743 - ARS2 wt 2	enriched candidate
CSNK2A1	CSNK2A1	7.03987	3	10	-1.04903	26.4173	-9.34263	8.43666e-06	9.12076e-05	3.48552	Exp2: Δ692-743 - ARS2 wt 2	enriched hit
AP2A1	AP2A1	6.03725	1	4	0.680302	24.2389	9.33527	8.4894941-84590702E-06	9.12076e-05	3.47869	Exp2: Δ692-743 - ARS2 wt 2	candidate
MRPS18B	MRPS18B	6.74367	3	5	-0.833412	25.4124	-9.27867	8.90831e-06	9.44957e-05	3.42602	Exp2: Δ692-743 - ARS2 wt 2	enriched candidate
MRPS9	MRPS9	6.R854A Y859A F871A83071428571	3	10	-0.956334	26.9084	-9.07462	1.06189e-05	0.000111233	3.23387	Exp2: Δ692-743 - ARS2 wt 2	enriched candidate
DNAJC10	DNAJC10	6.83597	3	7	1.00746	26.3797	8.925655280R854A Y859A F871A79	1.20969e-05	0.000125151	3.09133	Exp2: Δ692-743 - ARS2 wt 2	enriched hit
MRPS2	MRPS2	6.74239	3	5	-0.842597	26.438	-8.90821	1.22844e-05	0.00012554	3.0745	Exp2: Δ692-743 - ARS2 wt 2	enriched candidate
RPL18A	RPL18A	6.85632	3	3	-0.851466	27.5729	-8.88959	1.2488e-05	0.000126084	3.05651	Exp2: Δ692-743 - ARS2 wt 2	candidate
MRPS31	MRPS31	6.58988	2	2	-1.17906	24.3416	-8.85366	1.28916e-05	0.000128609	3.02172	Exp2: Δ692-743 - ARS2 wt 2	hit
RBM45	RBM45	6.35893	2	3	0.77072	24.5448	8.83174	1.31448e-05	0.000129593	3.00045	Exp2: Δ692-743 - ARS2 wt 2	enriched candidate
EIF4A3	EIF4A3	6.77068	3	11	-0.819428	26.4618	-8.79498	1.35821e-05	0.000132346	2.96465	Exp2: Δ692-743 - ARS2 wt 2	enriched candidate
THOC2	THOC2	6.85548	3	19	-0.617255	27.1214	-8.7792	1.37746e-05	0.000132679	2.94926	Exp2: Δ692-743 - ARS2 wt 2	enriched candidate
EXOSC8	EXOSC8	6.54077	3	4	-0.978429	24.6752	-8.557	1.68323e-05	0.000160289	2.72998	Exp2: Δ692-743 - ARS2 wt 2	enriched candidate
CPNE2	CPNE2	5.5686	1	2	0.726065	23.0835	8.42668	1.89698e-05	0.000178615	2.59923	Exp2: Δ692-743 - ARS2 wt 2	candidate
HNRNPA1	HNRNPA1	7.64341	3	13	0.65736	28.6149	8.40035	1.94372e-05	0.000180982	2.57261	Exp2: Δ692-743 - ARS2 wt 2	enriched candidate
NOC2L	NOC2L	5.6777	1	2	-0.648687	23.3174	-8.38823	1.96565e-05	0.000181013	2.56035	Exp2: Δ692-743 - ARS2 wt 2	candidate
RPL9	RPL9	7.04723	3	5	-0.683735	26.9326	-8.33847	2.05861e-05	0.000187512	2.50981	Exp2: Δ692-743 - ARS2 wt 2	candidate
AP2S1	AP2S1	6.09058	1	2	0.70379	23.5473	8.20414	2.33474e-05	0.000210378	2.37217	Exp2: Δ692-743 - ARS2 wt 2	candidate
PIP4K2C	PIP4K2C	6.98407	3	8	0.839456	27.1004	8.18431	2.37884e-05	0.000212071	2.35171	Exp2: Δ692-743 - ARS2 wt 2	enriched candidate
PPP1CC	PPP1CC	6.39248	3	3	-0.681747	24.436	-8.1052	2.56423e-05	0.000226192	2.26966	Exp2: Δ692-743 - ARS2 wt 2	enriched candidate
PPIL2	PPIL2	6.30015	2	3	0.607351	25.194	8.09325	2.59358e-05	0.000226398	2.25722	Exp2: Δ692-743 - ARS2 wt 2	candidate
SNX27	SNX27	6.49132	3	7	0.627046	26.7691	8.06024	2.67662e-05	0.000231238	2.22276	Exp2: Δ692-743 - ARS2 wt 2	enriched candidate
RPL10A	RPL10A	6.47255	3	7	-1.05454	23.9891	-8.04043	2.72789e-05	0.000233183	2.20202	Exp2: Δ692-743 - ARS2 wt 2	enriched hit
C1QBP	C1QBP	7.44186	3	5	-0.68111-84582231232	27.9218	-8.03019	2.75479e-05	0.000233183	2.19129	Exp2: Δ692-743 - ARS2 wt 2	enriched candidate
SAP18	SAP18	5.64349	1	2	-1.12435	22.226	-7.9848	2.87765e-05	0.000240494	2.14359	Exp2: Δ692-743 - ARS2 wt 2	hit
RPL13A	RPL13A	6.75327	3	6	-1.05645	25.7891	-7.97729	2.89855e-05	0.000240494	2.13568	Exp2: Δ692-743 - ARS2 wt 2	hit
MRPS27	MRPS27	6.96178	3	8	-0.843657	27.0281	-7.93533	3.0185e-05	0.00024799	2.09136	Exp2: Δ692-743 - ARS2 wt 2	enriched candidate
RPL26	RPL26	6.88492	2	3	-0.861842	26.364	-7.84054	3.31006e-05	0.000269002	1.99057	Exp2: Δ692-743 - ARS2 wt 2	candidate
ANP32A|ANP32C	ANP32A|ANP32C	6.6068	1	2	-1.19969	25.6549	-7.8318	0.00003331-845292764759	0.000269002	1.98124	Exp2: Δ692-743 - ARS2 wt 2	hit
RPL7	RPL7	6.62684	3	4	-1.09863	25.4429	-7.81677	3.38795e-05	0.000270391	1.96515	Exp2: Δ692-743 - ARS2 wt 2	hit
SNRPF	SNRPF	7.39055	2	2	-1.47134	25.0736	-7.8016	3.4387e-05	0.000271852	1.9489	Exp2: Δ692-743 - ARS2 wt 2	hit
PKM	PKM	7.48398	3	21	0.541797	28.5284	7.75268	3.60822e-05	0.000281081	1.89631	Exp2: Δ692-743 - ARS2 wt 2	no hit
AP2A2	AP2A2	5.95641	2	2	0.680838	24.3149	7.74866	3.62253e-05	0.000281081	1.89199	Exp2: Δ692-743 - ARS2 wt 2	candidate
WRNIP1	WRNIP1	6.43561	3	7	-0.665211	25.2331	-7.69132	3.83393e-05	0.000294222	1.83001	Exp2: Δ692-743 - ARS2 wt 2	enriched candidate
TUBGCP2	TUBGCP2	5.91907	1	2	0.56289	24.299	7.68395	3.8621e-05	0.000294222	1.82201	Exp2: Δ692-743 - ARS2 wt 2	no hit
HNRNPU	HNRNPU	8.13236	3	29	-0.578264	30.2638	-7.67402	3.90038e-05	0.000294461	1.81123	Exp2: Δ692-743 - ARS2 wt 2	enriched no hit
HNRNPD	HNRNPD	6.88162	3	3	0.668012	26.2388	7.6641	3.93904e-05	0.000294725	1.80045	Exp2: Δ692-743 - ARS2 wt 2	candidate
RPS9	RPS9	7.14391	3	10	-0.557712	27.0228	-7.64145	4.02888e-05	0.000298779	1.77581	Exp2: Δ692-743 - ARS2 wt 2	no hit
EXOSC6	EXOSC6	6.34369	3	4	-0.736654	24.8272	-7.61636	4.13106e-05	0.000303669	1.74845	Exp2: Δ692-743 - ARS2 wt 2	candidate
AP2M1	AP2M1	6.40184	2	5	0.539946	25.6775	7.6050126791-8459	4.17821e-05	0.000304465	1.73605	Exp2: Δ692-743 - ARS2 wt 2	enriched no hit
PPIB	PPIB	6.42501	3	6	0.658626	24.8231	7.46537	4.80957e-05	0.00034745	1.58232	Exp2: Δ692-743 - ARS2 wt 2	candidate
HNRNPLL|HNRPLL	HNRNPLL|HNRPLL	6.98424	3	9	-1.19243	26.4146	-7.44423	4.91401e-05	0.00035196	1.55886	Exp2: Δ692-743 - ARS2 wt 2	enriched hit
THOC5	THOC5	6.28998	3	8	-1.27892	24.1494	-7.43315	4.9697e-05	0.000352933	1.54655	Exp2: Δ692-743 - ARS2 wt 2	enriched hit
NT5DC2	NT5DC2	7.01547	3	11	0.523856	27.4318	7.36229	5.34297e-05	0.000376253	1.46745	Exp2: Δ692-743 - ARS2 wt 2	enriched no hit
NFS1	NFS1	6.54416	3	4	0.668079	25.7379	7.34729	5.42586e-05	0.000378504	1.45064	Exp2: Δ692-743 - ARS2 wt 2	enriched candidate
PIP4K2B	PIP4K2B	6.23319	3	6	0.657304	26.1444	7.34024	5.46527e-05	0.000378504	1.44274	Exp2: Δ692-743 - ARS2 wt 2	candidate
PRPF19	PRPF19	6.78478	3	5	-0.604276	26.4367	-7.29654	5.71697e-05	0.00039269	1.39358	Exp2: Δ692-743 - ARS2 wt 2	candidate
P4HB	P4HB	6.75864	3	15	-0.728802	25.0336	-7.27611	5.83899e-05	0.000397811	1.37052	Exp2: Δ692-743 - ARS2 wt 2	candidate
PYCR1	PYCR1	7.74086	3	11	0.538044	28.9724	7.25204	5.98646e-05	0.000404569	1.34329	Exp2: Δ692-743 - ARS2 wt 2	enriched no hit
FUS	FUS	6.98184	3	8	1.22538	26.7009	7.23851	6.07108e-05	0.000405557	1.32796	Exp2: Δ692-743 - ARS2 wt 2	enriched hit
RPL13	RPL13	7.5405	3	7	-1.12654	27.3837	-7.23428	6.09787e-05	0.000405557	1.32316	Exp2: Δ692-743 - ARS2 wt 2	hit
MRPS6	MRPS6	6.48085	2	2	-0.666052	24.31	-7.19288	6.36651e-05	0.000420089	1.27609	Exp2: Δ692-743 - ARS2 wt 2	candidate
NOSIP	NOSIP	6.46122	3	4	0.612982	24.9225	7.15824	6.60132e-05	0.00043218	1.23656	Exp2: Δ692-743 - ARS2 wt 2	enriched candidate
ELAVL1	ELAVL1	7.97523	3	11	0.678782	29.2043	7.10619	6.97226e-05	0.000452927	1.17689	Exp2: Δ692-743 - ARS2 wt 2	enriched candidate
AP2B1	AP2B1	6.07395	2	2	0.554233	25.8526	7.08288	7.1457e-05	0.000459921	1.15008	Exp2: Δ692-743 - ARS2 wt 2	enriched no hit
RNMT	RNMT	6.64827	3	10	0.511068	27.0148	7.07707	7.1897e-05	0.000459921	1.14338	Exp2: Δ692-743 - ARS2 wt 2	enriched no hit
RPS11	RPS11	7.51168	3	7	-0.598153	26.4038	-7.05982	7.32203e-05	0.000463864	1.12348	Exp2: Δ692-743 - ARS2 wt 2	candidate
BUB3	BUB3	6.84073	3	9	-0.577728	25.8222	-7.05467	7.36204e-05	0.000463864	1.11753	Exp2: Δ692-743 - ARS2 wt 2	enriched no hit
LUC7L3	LUC7L3	7.14979	3	13	-0.484192	27.0614	-6.82464	9.42005e-05	0.000589105	0.848636	Exp2: Δ692-743 - ARS2 wt 2	enriched no hit
HNRNPUL2	HNRNPUL2	6.97968	3	15	-0.452166	26.335	-6.73393	0.000103988	0.000645498	0.740857	Exp2: Δ692-743 - ARS2 wt 2	enriched no hit
MRPS28	MRPS28	6.76891	3	5	-0.656059	25.5364	-6.66239	0.000112496	0.000692588	0.655141	Exp2: Δ692-743 - ARS2 wt 2	enriched candidate
RPL7A	RPL7A	7.30394	3	9	-0.876301	26.4096	-6.64861	0.000114221	0.000692588	0.638563	Exp2: Δ692-743 - ARS2 wt 2	candidate
RPL36	RPL36	6.40568	3	2	-0.543293	23.6462	-6.6476	0.000114349	0.000692588	0.637336	Exp2: Δ692-743 - ARS2 wt 2	no hit
EIF3B	EIF3B	6.51202	3	9	-0.503908	24.827	-6.6434	0.00011488	0.000692588	0.632287	Exp2: Δ692-743 - ARS2 wt 2	no hit
GBA	GBA	6.29325	3	4	0.64468	26.2927	6.6316	0.000116391	0.000696683	0.61805	Exp2: Δ692-743 - ARS2 wt 2	candidate
ARRB2	ARRB2	5.79982	3	2	1.29937	23.9662	6.621	0.000117765	0.000699908	0.605261	Exp2: Δ692-743 - ARS2 wt 2	enriched hit
TUFM	TUFM	7.24426	3	16	0.487077	28.4776	6.60105	0.0001204	0.00071053	0.581148	Exp2: Δ692-743 - ARS2 wt 2	enriched no hit
RPL6	RPL6	6.95121	3	7	-0.580621	25.6401	-6.53758	0.000129226	0.000752695	0.50408	Exp2: Δ692-743 - ARS2 wt 2	no hit
HNRNPA2B1	HNRNPA2B1	8.38825	3	18	0.721576	30.0671	6.53678	0.000129341	0.000752695	0.503104	Exp2: Δ692-743 - ARS2 wt 2	enriched candidate
RPL35A	RPL35A	7.13633	2	2	-1.03864	26.2044	-6.50898	0.000133432	0.000771143	0.469191	Exp2: Δ692-743 - ARS2 wt 2	hit
RANGAP1	RANGAP1	6.70693	3	15	-0.457123	26.1366	-6.49576	0.000135426	0.00077731	0.453029	Exp2: Δ692-743 - ARS2 wt 2	enriched no hit
RPS18	RPS18	7.81858	3	7	-0.6291	28.4142	-6.39578	0.000151614	0.000864301	0.330082	Exp2: Δ692-743 - ARS2 wt 2	candidate
SNRPB2	SNRPB2	6.9923	3	4	-0.649035	26.8179	-6.362281919R854A Y859A F871A58	0.000157501	0.000891796	0.28861	Exp2: Δ692-743 - ARS2 wt 2	candidate
RPL23A	RPL23A	6.73338	3	6	-0.549555	25.7302	-6.32123	0.000165061	0.000928328	0.237583	Exp2: Δ692-743 - ARS2 wt 2	no hit
ARF4	ARF4	6.33332	3	3	-0.477966	26.6642	-6.31511	0.000166221	0.00092862	0.22996	Exp2: Δ692-743 - ARS2 wt 2	enriched no hit
CPNE3	CPNE3	6.13363	2	2	0.54068	25.5329	6.29693	0.000169723	0.000941904	0.207272	Exp2: Δ692-743 - ARS2 wt 2	enriched no hit
HNRNPA0	HNRNPA0	7.11316	3	5	0.516213	27.1303	6.28087	0.000172881	0.000953119	0.187209	Exp2: Δ692-743 - ARS2 wt 2	enriched no hit
PIP4K2A	PIP4K2A	6.9525	3	6	0.621072	26.4468	6.24017	0.000181181	0.000992351	0.136187	Exp2: Δ692-743 - ARS2 wt 2	candidate
GRB2	GRB2	6.37155	2	2	0.533826	22.9183	6.22626	0.000184115	0.00100047	0.11871	Exp2: Δ692-743 - ARS2 wt 2	no hit
EIF3CL|EIF3C	EIF3CL|EIF3C	6.20795	3	5	-0.552734	24.1648	-6.21364	0.000186824	0.00100047	0.102821	Exp2: Δ692-743 - ARS2 wt 2	enriched no hit
RPS19	RPS19	7.15929	3	6	-0.736042	26.738	-6.21211	0.000187156	0.00100047	0.100889	Exp2: Δ692-743 - ARS2 wt 2	enriched candidate
RPL21	RPL21	6.82494	3	3	-0.876931	25.5432	-6.21081	0.000187438	0.00100047	0.0992503	Exp2: Δ692-743 - ARS2 wt 2	candidate
AGL	AGL	6.39063	3	9	0.563245	26.6075	6.17898	0.000194488	0.00103153	0.0590903	Exp2: Δ692-743 - ARS2 wt 2	enriched no hit
PLD3	PLD3	6.241	3	4	0.589224	25.2261	6.16945	0.000196657	0.00103408	0.0470326	Exp2: Δ692-743 - ARS2 wt 2	candidate
CCNB1	CCNB1	6.25603	3	3	0.424446	26.0892668381-8457	6.16589	0.000197473	0.00103408	0.0425275	Exp2: Δ692-743 - ARS2 wt 2	enriched no hit
RPL3	RPL3	7.04843	2	5	-0.657213	25.9735	-6.16023	0.00019878	0.00103408	0.0353547	Exp2: Δ692-743 - ARS2 wt 2	candidate
RPL35	RPL35	7.10654	3	6	-0.821918	25.9495	-6.15537	0.000199907	0.00103408	0.0292073	Exp2: Δ692-743 - ARS2 wt 2	candidate
EXOSC2	EXOSC2	6.59958	3	3	-0.620061	25.0053	-6.08648	0.000216681	0.00111398	-0.0584014	Exp2: Δ692-743 - ARS2 wt 2	candidate
PUM3	PUM3	5.88581	3	2	-0.573518	24.2874	-6.06767	0.000221526	0.00113167	-0.0824383	Exp2: Δ692-743 - ARS2 wt 2	enriched no hit
TRA2B	TRA2B	7.08264	3	6	-0.551828	26.1-8455166716146	-6.06271	0.000222822	0.00113167	-0.088781	Exp2: Δ692-743 - ARS2 wt 2	enriched no hit
RPL29	RPL29	6.62664	3	3	-0.602711	24.8867	-6.02141	0.000233948	0.00118102	-0.141739	Exp2: Δ692-743 - ARS2 wt 2	candidate
EXOSC7	EXOSC7	6.41666	3	5	-0.670008	25.1723	-5.99309	0.000241925	0.00121397	-0.178172	Exp2: Δ692-743 - ARS2 wt 2	candidate
MTHFD1L	MTHFD1L	6.16356	3	6	0.466725	25.0795	5.93763	0.000258426	0.00128906	-0.249853	Exp2: Δ692-743 - ARS2 wt 2	enriched no hit
STUB1	STUB1	6.8346	3	7	0.541794	26.6882	5.93261	0.000259978	0.00128912	-0.256357	Exp2: Δ692-743 - ARS2 wt 2	enriched no hit
ABCF2	ABCF2	6.1818	3	4	0.838387	24.9159	5.87482	0.000278609	0.00137338	-0.331518	Exp2: Δ692-743 - ARS2 wt 2	enriched candidate
HNRNPDL	HNRNPDL	6.76661	3	7	0.724267	26.4244	5.85914	0.000283913	0.00139134	-0.351993	Exp2: Δ692-743 - ARS2 wt 2	candidate
SF3B3	SF3B3	7.47821	3	22	-0.40708	28.1728	-5.84134	0.000290066	0.00141323	-0.37527	Exp2: Δ692-743 - ARS2 wt 2	no hit
EIF3L	EIF3L	6.42328	3	7	-0.470049	25.7665	-5.82405	0.000296184	0.0014347	-0.397929	Exp2: Δ692-743 - ARS2 wt 2	enriched no hit
HNRNPH2	HNRNPH2	7.6153	3	7	0.424167	28.2028	5.80734	0.000302229	0.00145556	-0.419856	Exp2: Δ692-743 - ARS2 wt 2	enriched no hit
RPL15	RPL15	6.43005	3	4	-0.595433	24.4591	-5.79919	0.000305228	0.00146161	-0.430575	Exp2: Δ692-743 - ARS2 wt 2	enriched candidate
RPS6	RPS6	6.93164	3	4	-0.776999	25.8555	-5.78349	0.000311093	0.00148123	-0.45123	Exp2: Δ692-743 - ARS2 wt 2	candidate
RPL30	RPL30	6.93532	3	5	-1.04883	25.642	-5.77756	0.00031334	0.0014835	-0.459041	Exp2: Δ692-743 - ARS2 wt 2	enriched hit
RPL17	RPL17	6.96583	3	5	-0.736138	24.9747	-5.76924	0.000316524	0.00149015	-0.470011	Exp2: Δ692-743 - ARS2 wt 2	candidate
DDX17	DDX17	8.11634	3	23	0.560242192R854A Y859A F871A446	29.6775	5.76229	0.000319209	0.0014944	-0.479176	Exp2: Δ692-743 - ARS2 wt 2	enriched no hit
RPL8	RPL8	7.16666	3	5	-0.930602	25.8123	-5.7237	0.000334583	0.00155767	-0.53021	Exp2: Δ692-743 - ARS2 wt 2	candidate
BCKDK	BCKDK	6.6009	3	8	0.456808	28.0115	5.63644	0.000372411	0.0017242	-0.646366	Exp2: Δ692-743 - ARS2 wt 2	enriched no hit
EIF4B	EIF4B	7.56874	3	15	0.596193	27.8881	5.6196	0.000380234	0.00175075	-0.668904	Exp2: Δ692-743 - ARS2 wt 2	enriched candidate
RPS26	RPS26	6.99315	3	2	-0.517928	25.4826	-5.61285	0.000383419	0.00175576	-0.677945	Exp2: Δ692-743 - ARS2 wt 2	no hit
SRSF1	SRSF1	7.66981	3	13	-0.595162	28.2657	-5.60415	0.000387567	0.00176512	-0.689609	Exp2: Δ692-743 - ARS2 wt 2	enriched candidate
CRKL	CRKL	6.25081	3	4	0.590103	25.1857	5.5902	0.000394324	0.00178618	-0.708341	Exp2: Δ692-743 - ARS2 wt 2	candidate
ARGLU1	ARGLU1	6.69214	3	2	-0.449443	25.5966	-5.54158	0.000418886	0.00188724	-0.773819	Exp2: Δ692-743 - ARS2 wt 2	no hit
RPL37A	RPL37A	7.81839	1	2	-0.939167	26.0754	-5.52969	0.000425144	0.00190519	-0.789884	Exp2: Δ692-743 - ARS2 wt 2	candidate
PRPF38B	PRPF38B	6.74262	3	7	-0.424185	26.7677	-5.45876	0.000464649	0.00207115	-0.886111	Exp2: Δ692-743 - ARS2 wt 2	enriched no hit
RPS24	RPS24	6.82518	3	6	-0.663753	25.3415	-5.43563	0.000478378	0.00212106	-0.917636	Exp2: Δ692-743 - ARS2 wt 2	candidate
PDIA6	PDIA6	7.2947	3	13	0.462414	27.8215	5.4274	0.000483372	0.00213193	-0.92888	Exp2: Δ692-743 - ARS2 wt 2	no hit
H3F3A|H3F3B	H3F3A|H3F3B	7.05814	2	3	-0.897048	26.5981	-5.41568	0.000490581	0.00215239	-0.944902	Exp2: Δ692-743 - ARS2 wt 2	candidate
HNRNPH1	HNRNPH1	8.00873	3	9	0.426469	29.3009	5.38319	0.000511175	0.00223107	-0.989404	Exp2: Δ692-743 - ARS2 wt 2	enriched no hit
PRPF31	PRPF31	6.55877	2	4	-0.430724	25.3773	-5.36322	0.000524304	0.00227595	-1.01684	Exp2: Δ692-743 - ARS2 wt 2	enriched no hit
ERCC3	ERCC3	5.86158	2	2	0.47673071445R854A Y859A F871A7	23.5105	5.35935	0.00052689	0.00227595	-1.02216	Exp2: Δ692-743 - ARS2 wt 2	enriched no hit
PDK3	PDK3	6.94545	2	5	0.382232	26.6394	5.35049	0.000532861	0.00228882	-1.03436	Exp2: Δ692-743 - ARS2 wt 2	no hit
RIOK1	RIOK1	6.29632	3	6	-0.449572	24.5402	-5.34685	0.000535332	0.00228882	-1.03936	Exp2: Δ692-743 - ARS2 wt 2	enriched no hit
PSMD8	PSMD8	6.30199	3	2	-0.535326	25.4934	-5.33414	0.000544075	0.00231439	-1.05688	Exp2: Δ692-743 - ARS2 wt 2	enriched no hit
ESYT1	ESYT1	5.94508	2	5	0.37104	23.3196	5.28421	0.000579937	0.00245448	-1.12591	Exp2: Δ692-743 - ARS2 wt 2	no hit
PYCR2	PYCR2	8.4152	3	9	0.474662	30.0835	5.25616	0.000601203	0.0025317	-1.16484	Exp2: Δ692-743 - ARS2 wt 2	enriched no hit
SF3B1	SF3B1	7.4083	3	26	-0.357715	28.1182	-5.2431	0.000611395	0.00256175	-1.18301	Exp2: Δ692-743 - ARS2 wt 2	no hit
NUDT16L1	NUDT16L1	6.23275	2	3	0.423141	24.0307	5.23613	0.000616909	0.00257199	-1.19271	Exp2: Δ692-743 - ARS2 wt 2	no hit
KHDRBS3	KHDRBS3	6.35636	3	5	0.404472	27.0892	5.20427	0.00064281	0.00265536	-1.23715	Exp2: Δ692-743 - ARS2 wt 2	enriched no hit
RPS10	RPS10	7.24387	3	8	-0.454939	27.7667	-5.20151	0.000645113	0.00265536	-1.24102	Exp2: Δ692-743 - ARS2 wt 2	no hit
KPNA6	KPNA6	7.09483	3	7	-0.417601	26.9715335601-845	-5.19995150681-8458	0.000646412	0.00265536	-1.24319	Exp2: Δ692-743 - ARS2 wt 2	enriched no hit
MCM3	MCM3	7.23664	3	22	0.428645	28.0457	5.19323	0.000652063	0.00266551	-1.25259	Exp2: Δ692-743 - ARS2 wt 2	enriched no hit
KPNA3	KPNA3	7.19166	3	4	-0.394205	27.068	-5.13029	0.000707623	0.00287858	-1.3409	Exp2: Δ692-743 - ARS2 wt 2	enriched no hit
RPL14	RPL14	7.01159	3	4	-0.652691	25.9696	-5.10407	0.000732267	0.0029639	-1.37786	Exp2: Δ692-743 - ARS2 wt 2	candidate
RPUSD3	RPUSD3	6.13064	3	3	0.462795	23.9759	5.10053	0.000735671	0.0029639	-1.38286	Exp2: Δ692-743 - ARS2 wt 2	enriched no hit
PDIA3	PDIA3	6.40489	3	5	0.39132	25.4223	5.08196	0.000753781	0.00302234	-1.40911	Exp2: Δ692-743 - ARS2 wt 2	no hit
MSH2	MSH2	6.24835	3	7	0.35852	25.728	4.98689	0.000R854A Y859A F871A362123589949	0.00340931	-1.54421	Exp2: Δ692-743 - ARS2 wt 2	enriched no hit
WBSCR16	WBSCR16	6.85702	1	3	0.463864	26.725311R854A Y859A F871A9254	4.9437	0.000904771	0.00359336	-1.606	Exp2: Δ692-743 - ARS2 wt 2	no hit
PPP2R5D	PPP2R5D	6.52102	2	4	0.353329	25.3776	4.90266	0.000955668	0.00377759	-1.66496	Exp2: Δ692-743 - ARS2 wt 2	no hit
PARD3	PARD3	6.48582	3	13	0.426696	27.341-84541821966	4.89167	0.000969817	0.00381552	-1.68079	Exp2: Δ692-743 - ARS2 wt 2	enriched no hit
MRPS34	MRPS34	6.4566	3	4	-0.748332	25.3235	-4.87108	0.000996949	0.00390394	-1.7105	Exp2: Δ692-743 - ARS2 wt 2	enriched candidate
SRSF5	SRSF5	6.53415	3	5	-0.473193	25.3719	-4.83537	0.00104595	0.00407678	-1.76216	Exp2: Δ692-743 - ARS2 wt 2	enriched no hit
CSNK2B	CSNK2B	6.92477	3	4	-0.827823	25.4458	-4.82648	0.00105855	0.00410679	-1.77505	Exp2: Δ692-743 - ARS2 wt 2	enriched candidate
RPS12	RPS12	6.4537	2	2	-0.466331	24.779	-4.8183	0.00107028	0.00411814	-1.7869	Exp2: Δ692-743 - ARS2 wt 2	no hit
MTHFD2	MTHFD2	6.57549	3	4	0.40526	25.1414	4.81453	0.00107575	0.00411814	-1.79238	Exp2: Δ692-743 - ARS2 wt 2	enriched no hit
PPP2R1B	PPP2R1B	6.28465	2	4	0.339173	24.1111-8457192795	4.8142	0.00107622	0.00411814	-1.79286	Exp2: Δ692-743 - ARS2 wt 2	no hit
CLPB	CLPB	6.80799	3	9	0.443073	26.8972	4.80063	0.00109612	0.0041562313030R854A Y859A F871A1	-1.81257	Exp2: Δ692-743 - ARS2 wt 2	enriched no hit
MYBBP1A	MYBBP1A	6.42476	3	9	-0.418213	25.3412	-4.80011	0.0010969	0.0041562313030R854A Y859A F871A1	-1.81334	Exp2: Δ692-743 - ARS2 wt 2	enriched no hit
KHDRBS1	KHDRBS1	8.00073	3	9	0.466786	27.8176	4.79731	0.00110105	0.0041562313030R854A Y859A F871A1	-1.8174	Exp2: Δ692-743 - ARS2 wt 2	enriched no hit
ALDH18A1	ALDH18A1	6.7148	3	8	0.380263	24.6897	4.77285	0.00113812	0.00426268	-1.85302	Exp2: Δ692-743 - ARS2 wt 2	no hit
EIF3A	EIF3A	6.41232	3	10	-0.434425	24.5032	-4.772	0.00113943	0.00426268	-1.R854A Y859A F871A25305626418	Exp2: Δ692-743 - ARS2 wt 2	enriched no hit
PPP4R3A	PPP4R3A	6.64796	3	9	-0.430055	26.4179	-4.75854	0.00116044	0.0043072	-1.8739	Exp2: Δ692-743 - ARS2 wt 2	no hit
SRPK1	SRPK1	5.7371	2	3	-0.422234	23.7031	-4.75672	0.0011633	0.0043072	-1.87655	Exp2: Δ692-743 - ARS2 wt 2	no hit
MRPL45	MRPL45	5.98436	1	2	-0.493253	24.3676	-4.75454	0.00116675	0.0043072	-1.87973	Exp2: Δ692-743 - ARS2 wt 2	no hit
FECH	FECH	5.94459	3	3	0.340683	23.2759	4.74479	0.00118231	0.00434229	-1.89398	Exp2: Δ692-743 - ARS2 wt 2	enriched no hit
PDK2	PDK2	5.76918	2	2	0.401732	24.4643	4.74212	0.00118662	0.00434229	-1.89789	Exp2: Δ692-743 - ARS2 wt 2	no hit
NAA10	NAA10	6.11993	2	3	0.585325	24.4463	4.73411	0.00119961	0.00436833	-1.9096	Exp2: Δ692-743 - ARS2 wt 2	candidate
SMC1A	SMC1A	6.12578	3	6	0.32586	25.5142	4.73133	0.00120416	0.00436833	-1.91366	Exp2: Δ692-743 - ARS2 wt 2	enriched no hit
SRP14	SRP14	6.3321-845	2	3	0.652019	25.5726	4.71806	0.00122613	0.00442888	-1.9331	Exp2: Δ692-743 - ARS2 wt 2	candidate
TOE1	TOE1	6.22564	3	3	0.361552	24.0407	4.71454	0.00123202	0.00443104	-1.93825	Exp2: Δ692-743 - ARS2 wt 2	enriched no hit
PUF60	PUF60	6.80517	3	12	-0.359872	26.3893	-4.69048	0.00127319	0.00455953	-1.97357	Exp2: Δ692-743 - ARS2 wt 2	no hit
HNRNPA3	HNRNPA3	7.53628	3	10	0.618768	28.4	4.67383	0.00130253	0.00463132	-1.99805	Exp2: Δ692-743 - ARS2 wt 2	enriched candidate
RBBP6	RBBP6	6.21653	3	3	-0.330621	25.0173	-4.67285	0.00130428	0.00463132	-1.99949	Exp2: Δ692-743 - ARS2 wt 2	enriched no hit
RPS2	RPS2	7.75959	3	12	-0.385738	29.4163	-4.65982	0.00132778	0.00469486	-2.01867	Exp2: Δ692-743 - ARS2 wt 2	enriched no hit
RPS13	RPS13	7.52838	3	7	-0.667996	27.1232	-4.63091	0.00138159	0.00486458	-2.06133	Exp2: Δ692-743 - ARS2 wt 2	candidate
PTBP1	PTBP1	7.34802	3	7	0.568961	26.4654	4.62432	0.00139418	0.00488838	-2.07106	Exp2: Δ692-743 - ARS2 wt 2	enriched no hit
PABpcDNA3.11	PABpcDNA3.11	6.39443	3	5	-0.341096	25.7603	-4.60509	0.00143164	0.00499881	-2.09953	Exp2: Δ692-743 - ARS2 wt 2	no hit
RPS4X	RPS4X	7.75	3	15	-0.470838	28.3503	-4.59703	0.00144765	0.00503375	-2.11146	Exp2: Δ692-743 - ARS2 wt 2	no hit
NOA1	NOA1	5.48424	1	2	-0.653219	21.3916	-4.56543	0.00151234	0.00523694	-2.15836	Exp2: Δ692-743 - ARS2 wt 2	candidate
OAT	OAT	5.73188	3	6	0.352699	24.9389	4.55504	0.00153428	0.00529106	-2.17381	Exp2: Δ692-743 - ARS2 wt 2	enriched no hit
MEN1	MEN1	6.34289	1	2	0.384394	25.5485	4.52199	0.0016064	0.00551706	-2.22306	Exp2: Δ692-743 - ARS2 wt 2	no hit
VARS2	VARS2	5.76118	3	5	0.363961	24.7903	4.50708	0.00164012	0.00560987	-2.24533	Exp2: Δ692-743 - ARS2 wt 2	enriched no hit
SDHA	SDHA	7.74082	3	13	0.420779	28.567	4.49335	0.00167184	0.00569512	-2.265R854A Y859A F871A76420534	Exp2: Δ692-743 - ARS2 wt 2	no hit
SRM	SRM	6.06195	2	2	0.536471	23.8865	4.4899	0.00167991	0.00569944	-2.27101	Exp2: Δ692-743 - ARS2 wt 2	no hit
IBA57	IBA57	6.5118	3	4	0.503016	25.5367	4.47913	0.00170537	0.00576076	-2.28713	Exp2: Δ692-743 - ARS2 wt 2	enriched no hit
HNRNPH3	HNRNPH3	7.3231	3	10	0.422888	28.0609	4.47444	0.0017166	0.00576076	-2.29416	Exp2: Δ692-743 - ARS2 wt 2	no hit
CDC5L	CDC5L	6.31295	3	6	-0.351687	26.0681	-4.47361	0.0017186	0.00576076	-2.29541	Exp2: Δ692-743 - ARS2 wt 2	enriched no hit
pcDNA3.1NA	pcDNA3.1NA	6.73979	3	3	0.381808	24.8252	4.44018	0.00180105	0.00599663	-2.3456	Exp2: Δ692-743 - ARS2 wt 2	no hit
NDUFA10	NDUFA10	6.31447	3	4	0.31241	25.484	4.4393	0.00180328	0.00599663	-2.34692	Exp2: Δ692-743 - ARS2 wt 2	no hit
AASDHPPT	AASDHPPT	6.19607	1	2	0.316375	25.2721	4.42923	0.00182897	0.006058	-2.36206	Exp2: Δ692-743 - ARS2 wt 2	no hit
ERP44	ERP44	6.59476	3	5	0.328357	26.6039	4.41733	0.00185983	0.00613179	-2.37998	Exp2: Δ692-743 - ARS2 wt 2	enriched no hit
RPS16	RPS16	7.67949	3	11	-0.434682	27.6328	-4.41503	0.00186588	0.00613179	-2.38345	Exp2: Δ692-743 - ARS2 wt 2	no hit
H2AFZ|H2AFV	H2AFZ|H2AFV	6.62249	1	2	-0.776139	25.4618	-4.41202	0.00187378	0.0061337	-2.38797	Exp2: Δ692-743 - ARS2 wt 2	candidate
MKRN2	MKRN2	5.94426	2	3	0.408719	23.7745	4.39813	0.00191082	0.00623062	-2.40892	Exp2: Δ692-743 - ARS2 wt 2	enriched no hit
PFKL	PFKL	6.19986	1	2	0.337717	23.3812	4.39071	0.00193093	0.00625166	-2.42013	Exp2: Δ692-743 - ARS2 wt 2	no hit
SF3A1	SF3A1	7.32553	3	17	-0.371323	28.4319	-4.39025	0.0019322	0.00625166	-2.42082	Exp2: Δ692-743 - ARS2 wt 2	no hit
RPL22	RPL22	6.87846	3	3	-0.424614	26.4292	-4.35977	0.00201725	0.00650176	-2.4669	Exp2: Δ692-743 - ARS2 wt 2	enriched no hit
KPNA4	KPNA4	7.4164	2	4	-0.522706	26.8526	-4.34713	0.00205372	0.00659392	-2.48606	Exp2: Δ692-743 - ARS2 wt 2	no hit
pcDNA3.1ID2	pcDNA3.1ID2	6.06315	3	2	-0.429153	23.7814	-4.31377	0.00215333	0.00688736	-2.53668	Exp2: Δ692-743 - ARS2 wt 2	enriched no hit
PPP2R5A	PPP2R5A	6.33791	3	5	0.355536	26.5013	4.3058	0.00217791	0.00691728	-2.54881	Exp2: Δ692-743 - ARS2 wt 2	no hit
HADHB	HADHB	7.09749	3	10	-0.309265	27.12	-4.30538	0.00217919	0.00691728	-2.54944	Exp2: Δ692-743 - ARS2 wt 2	no hit
NIPSNAP1	NIPSNAP1	7.21375	3	6	0.431358	27.927	4.27667	0.00227024	0.00717618	-2.59317	Exp2: Δ692-743 - ARS2 wt 2	enriched no hit
RPS3A	RPS3A	7.30759	3	11	-0.536295	27.16	-4.27432	0.00227788	0.00717618	-2.59675	Exp2: Δ692-743 - ARS2 wt 2	no hit
FAM91A1	FAM91A1	6.18796	3	3	0.295622	24.5542	4.2661	0.00230479	0.00723376	-2.60929	Exp2: Δ692-743 - ARS2 wt 2	enriched no hit
DKC1	DKC1	6.86976	3	10	-0.297481	26.8447	-4.24507	0.0023752	0.00742693	-2.64142	Exp2: Δ692-743 - ARS2 wt 2	no hit
FARS2	FARS2	6.35683	3	4	0.509764	25.6753	4.21701	0.00247275	0.00770322	-2.68437	Exp2: Δ692-743 - ARS2 wt 2	enriched no hit
SSBP1	SSBP1	6.98354	2	5	0.610285	26.8922	4.17538	0.00262549	0.00814874	-2.74829	Exp2: Δ692-743 - ARS2 wt 2	candidate
AGK	AGK	6.53734	3	4	-0.303294	26.0607	-4.1469	0.00273576	0.001-845965965092764	-2.79214	Exp2: Δ692-743 - ARS2 wt 2	no hit
HNRNPF	HNRNPF	7.22629	3	12	0.294972	28.4455	4.1398	0.00276401	0.0085156	-2.80308	Exp2: Δ692-743 - ARS2 wt 2	enriched no hit
WDR11	WDR11	6.46227	3	9	0.288794	25.6042	4.11752	0.002R854A Y859A F871A71798997956	0.00876283	-2.83748	Exp2: Δ692-743 - ARS2 wt 2	enriched no hit
PLOD1	PLOD1	7.54755	3	21	0.357126	28.5919	4.11236	0.00287614	0.00879638	-2.1-8454372520678	Exp2: Δ692-743 - ARS2 wt 2	enriched no hit
HSPA9	HSPA9	8.38626	3	33	0.385971	30.5272	4.10485	0.00290768	0.0088605	-2.85705	Exp2: Δ692-743 - ARS2 wt 2	enriched no hit
DDX46	DDX46	6.7175	3	10	-0.375502	26.3171	-4.05221	0.00313939	0.00953192	-2.93864	Exp2: Δ692-743 - ARS2 wt 2	enriched no hit
ABCE1	ABCE1	5.62634	3	3	0.336683	22.459	4.025	0.00326679	0.00987131	-2.98094	Exp2: Δ692-743 - ARS2 wt 2	enriched no hit
HNRNPAB	HNRNPAB	6.97374	3	4	0.336931	26.5151	4.02334	0.00327473	0.00987131	-2.98352	Exp2: Δ692-743 - ARS2 wt 2	no hit
MPP6	MPP6	6.22084	3	7	0.396494	25.1215	3.99221	0.00342771	0.0102954	-3.03203	Exp2: Δ692-743 - ARS2 wt 2	enriched no hit
UGGT1	UGGT1	6.60429	3	14	0.295687	27.084	3.96477	0.00356883	0.010681	-3.07488	Exp2: Δ692-743 - ARS2 wt 2	enriched no hit
DCXR	DCXR	6.61344	3	3	0.29148	25.3657	3.96096	0.00358893	0.0107029	-3.08085	Exp2: Δ692-743 - ARS2 wt 2	no hit
FUBP3	FUBP3	6.569	3	7	0.274059	26.0107	3.95448	0.00362335	0.0107673	-3.09098	Exp2: Δ692-743 - ARS2 wt 2	no hit
TCAF1	TCAF1	6.06481	3	3	0.373454	24.0973	3.9499161-84524773	0.00364781	0.0107815	-3.09812	Exp2: Δ692-743 - ARS2 wt 2	enriched no hit
IPO11	IPO11	6.7109	3	8	0.349196	27.0407	3.94879	0.00365387	0.0107815	-3.09988	Exp2: Δ692-743 - ARS2 wt 2	enriched no hit
GRWD1	GRWD1	6.21501	3	2	-0.304112	24.4199	-3.9412	0.003695	0.0108646	-3.11176	Exp2: Δ692-743 - ARS2 wt 2	enriched no hit
PLOD2	PLOD2	6.82658	3	9	0.27489	27.4628	3.89709	0.00394408	0.0115303	-3.18096	Exp2: Δ692-743 - ARS2 wt 2	enriched no hit
VPS39	VPS39	5.39634	1	2	0.282286	22.5964	3.89626	0.00394892	0.0115303	-3.18226	Exp2: Δ692-743 - ARS2 wt 2	no hit
ST13|ST13P5	ST13|ST13P5	6.46351	1	2	0.415558	25.6097	3.8588	0.00417476	0.0121474	-3.24119	Exp2: Δ692-743 - ARS2 wt 2	no hit
RPS20	RPS20	7.23021	3	4	0.285785	25.7159	3.80991	0.00449038	0.0129948	-3.31835	Exp2: Δ692-743 - ARS2 wt 2	enriched no hit
PDE12	PDE12	5.54141	1	2	0.318645	22.6634	3.80892	0.004497	0.0129948	-3.31991	Exp2: Δ692-743 - ARS2 wt 2	no hit
NAGK	NAGK	5.95098	1	2	0.392869	23.6366	3.80376	0.00453179	0.0130503	-3.32806	Exp2: Δ692-743 - ARS2 wt 2	no hit
RBBP4	RBBP4	6.59386	3	4	-0.259964	26.0904	-3.76673	0.00479019	0.0137472	-3.38671	Exp2: Δ692-743 - ARS2 wt 2	no hit
EIF3G	EIF3G	6.294	2	3	-0.359051	24.6682	-3.73441	0.00502843	0.0143817	-3.43799	Exp2: Δ692-743 - ARS2 wt 2	no hit
CAB39	CAB39	6.79911	1	2	0.283001	23.0572	3.72891	0.00507017	0.0144517	-3.44672	Exp2: Δ692-743 - ARS2 wt 2	no hit
COPS4	COPS4	5.81559	3	3	0.323681	22.8647	3.72296	0.00511581	0.0145324	-3.45618	Exp2: Δ692-743 - ARS2 wt 2	enriched no hit
CDC2|CDK1	CDC2|CDK1	6.66704	3	6	0.252928	25.8354	3.70982	0.00521811	0.0147729	-3.47709	Exp2: Δ692-743 - ARS2 wt 2	enriched no hit
STRAP	STRAP	6.39097	3	6	0.262428	26.2976	3.70419	0.00526255	0.0148486	-3.48604	Exp2: Δ692-743 - ARS2 wt 2	no hit
PDHA1	PDHA1	6.34034	3	5	0.26675	25.406	3.69934	0.00530121	0.0149074	-3.49376	Exp2: Δ692-743 - ARS2 wt 2	no hit
COX7A2	COX7A2	6.84738	1	2	0.255603	25.4904	3.68409	0.00542464	0.0152035	-3.51805	Exp2: Δ692-743 - ARS2 wt 2	no hit
MTHFD1	MTHFD1	5.97804	3	5	0.315432	23.8985	3.637	0.00582549	0.0162725	-3.5932	Exp2: Δ692-743 - ARS2 wt 2	enriched no hit
MDH2	MDH2	6.22117	3	6	0.30339	23.9368	3.61731	0.00600223	0.0167105	-3.62468	Exp2: Δ692-743 - ARS2 wt 2	no hit
F5H5P2|BCKDHA	F5H5P2|BCKDHA	6.15277	1	3	0.323753	24.77	3.57368	0.00641439	0.0177989	-3.69458	Exp2: Δ692-743 - ARS2 wt 2	no hit
SARS2	SARS2	6.91339	3	8	0.257105	25.9013	3.5618	0.00653171	0.0180646	-3.71364	Exp2: Δ692-743 - ARS2 wt 2	no hit
CYFIP2|CYFIP1	CYFIP2|CYFIP1	6.26534	1	2	0.3916	24.5459	3.55756	0.00657417	0.0181222	-3.72045	Exp2: Δ692-743 - ARS2 wt 2	no hit
NUDT6	NUDT6	6.15478	3	3	0.275017	25.0238	3.54348	0.00671708	0.011-84554577528003	-3.74305	Exp2: Δ692-743 - ARS2 wt 2	no hit
KRIT1	KRIT1	6.39662	3	8	0.25979	27.6437	3.53757	0.00677801	0.018562	-3.75254	Exp2: Δ692-743 - ARS2 wt 2	enriched no hit
SLC25A6	SLC25A6	7.03575	3	2	-0.289611	25.9001	-3.4665	0.00755865	0.0206324	-3.86696	Exp2: Δ692-743 - ARS2 wt 2	enriched no hit
COLGALT1	COLGALT1	7.41818	3	17	0.254135	28.8795	3.44923	0.00776238	0.0211197	-3.89484	Exp2: Δ692-743 - ARS2 wt 2	enriched no hit
PSMA5	PSMA5	6.31262	3	3	0.251442	25.5427	3.44608	0.00780004	0.0211535	-3.89991	Exp2: Δ692-743 - ARS2 wt 2	enriched no hit
GTPBP1	GTPBP1	6.25624	2	3	0.274039	24.5761	3.4421	0.00784808	0.0212151	-3.90634	Exp2: Δ692-743 - ARS2 wt 2	no hit
SNRPA1	SNRPA1	7.80405	3	9	-0.312245	28.2929	-3.42509	0.00805666	0.0217089	-3.93381	Exp2: Δ692-743 - ARS2 wt 2	no hit
RPS15A	RPS15A	7.02828	3	5	-0.399741	27.354	-3.42026	0.00811696	0.0218013	-3.94162	Exp2: Δ692-743 - ARS2 wt 2	enriched no hit
GAPDH	GAPDH	7.16675	3	9	0.41456	26.9838	3.39334	0.00846166	0.0226545	-3.98515	Exp2: Δ692-743 - ARS2 wt 2	no hit
ERAL1	ERAL1	5.9674	1	2	0.27352	24.3579	3.37934	0.00864704	0.0230771	-4.00782	Exp2: Δ692-743 - ARS2 wt 2	no hit
EEF2	EEF2	7.02867	3	15	0.33765	27.102	3.376	0.00869187	0.0231231	-4.01322	Exp2: Δ692-743 - ARS2 wt 2	enriched no hit
LRPPRC	LRPPRC	6.80399	3	18	0.237612	27.4577	3.3636	0.00886052	0.0234972	-4.03331	Exp2: Δ692-743 - ARS2 wt 2	enriched no hit
SF3A3	SF3A3	6.79745	3	8	-0.36861	26.6632	-3.35878	0.00892693	0.0235986	-4.04111	Exp2: Δ692-743 - ARS2 wt 2	no hit
NUP155	NUP155	6.84878	3	13	0.54059	26.6043	3.35633	0.00896089	0.0236139	-4.04508	Exp2: Δ692-743 - ARS2 wt 2	enriched no hit
DDX5	DDX5	8.07809	3	21	0.40868	30.588	3.34199	0.00916255	0.0240696	-4.06833	Exp2: Δ692-743 - ARS2 wt 2	enriched no hit
SRP9	SRP9	6.30609	2	3	0.611318	25.5725	3.3287	0.00935367	0.0244949	-4.08988	Exp2: Δ692-743 - ARS2 wt 2	candidate
HSDL2	HSDL2	6.33184	3	5	0.302171	25.6409	3.32516	0.00940533	0.0245535	-4.09563	Exp2: Δ692-743 - ARS2 wt 2	enriched no hit
NUDT5	NUDT5	6.1309	3	4	0.288516	24.7643	3.3027	0.00973988	0.0253479	-4.1321	Exp2: Δ692-743 - ARS2 wt 2	no hit
GBAS	GBAS	7.56347	3	7	0.559413	28.0437	3.28171	0.0100636	0.026054	-4.16619	Exp2: Δ692-743 - ARS2 wt 2	enriched no hit
RPS25	RPS25	6.99127	3	4	-0.345076	26.8219	-3.28035	0.0100851	0.026054	-4.16841	Exp2: Δ692-743 - ARS2 wt 2	no hit
TRA2A	TRA2A	6.65353	3	3	-0.372534	25.5527	-3.27911	0.0101045	0.026054	-4.17041	Exp2: Δ692-743 - ARS2 wt 2	enriched no hit
EPHX1	EPHX1	5.90588	3	3	0.233079	24.1088	3.26037	0.0104044	0.026745	-4.20088	Exp2: Δ692-743 - ARS2 wt 2	no hit
RBM17	RBM17	6.20597	3	3	-0.222941	25.3213	-3.24326	0.0106863	0.0273858	-4.22872	Exp2: Δ692-743 - ARS2 wt 2	enriched no hit
SRSF3	SRSF3	7.69644	3	5	-0.328226	27.8404	-3.21956	0.01109	0.0283337	-4.2673	Exp2: Δ692-743 - ARS2 wt 2	enriched no hit
EIF3I	EIF3I	6.61587	3	4	-0.693017	26.4303	-3.19219	0.0115762	0.0294859	-4.31189	Exp2: Δ692-743 - ARS2 wt 2	candidate
PRDX3	PRDX3	7.10949	3	4	0.429361	26.5R854A Y859A F871A82146219	3.18356490361-8452	0.0117339	0.0297969	-4.32594	Exp2: Δ692-743 - ARS2 wt 2	no hit
PYCRL	PYCRL	6.39378	3	5	0.379142	25.9466	3.17446	0.011902R854A Y859A F871A1046895	0.0300704	-4.34079	Exp2: Δ692-743 - ARS2 wt 2	enriched no hit
CDKN2A	CDKN2A	6.01178	3	3	0.430494	23.7543	3.1739	0.0119133	0.0300704	-4.3417	Exp2: Δ692-743 - ARS2 wt 2	enriched no hit
LANCL2	LANCL2	6.04316	2	4	0.506295	25.5027	3.17048	0.0119774	0.0301414	-4.34727	Exp2: Δ692-743 - ARS2 wt 2	no hit
PITRM1	PITRM1	6.71679	3	9	0.712726	26.0214	3.1674	0.0120355	0.0301968	-4.35229	Exp2: Δ692-743 - ARS2 wt 2	candidate
XRCC5	XRCC5	6.93002	3	11	0.250925	26.8535	3.16366	0.0121064	0.0302841	-4.35839	Exp2: Δ692-743 - ARS2 wt 2	no hit
P0442_719	P0442_719	7.27754	2	5	0.327701	29.3105	3.15928	0.0121901	0.0304027	-4.36554	Exp2: Δ692-743 - ARS2 wt 2	enriched no hit
HNRNPK	HNRNPK	8.01904	3	20	0.405562	29.8746	3.15047	0.0123601	0.0307353	-4.37991	Exp2: Δ692-743 - ARS2 wt 2	enriched no hit
FN3KRP	FN3KRP	6.38912	2	5	0.382546	25.2976	3.11423	0.0130859	0.0324437	-4.43904	Exp2: Δ692-743 - ARS2 wt 2	no hit
NACA	NACA	6.17337	3	3	0.301437	24.4149	3.03197	0.0149023	0.0367755	-4.57344	Exp2: Δ692-743 - ARS2 wt 2	no hit
TRAP1	TRAP1	6.16261	3	4	0.312401	24.8205	3.03119	0.0149208	0.0367755	-4.57472	Exp2: Δ692-743 - ARS2 wt 2	enriched no hit
PSMA4	PSMA4	6.63663	3	6	0.216054	27.1925	3.01168	0.0153893	0.037819	-4.60662	Exp2: Δ692-743 - ARS2 wt 2	enriched no hit
MCM5	MCM5	7.57944	3	27	0.296492	28.9856	2.99763	0.0157361	0.038558	-4.62959	Exp2: Δ692-743 - ARS2 wt 2	enriched no hit
ALKBH5	ALKBH5	6.31215	1	2	0.26588	24.2869	2.98123	0.016151	0.0394592	-4.6564	Exp2: Δ692-743 - ARS2 wt 2	no hit
PDK1	PDK1	6.20622	3	6	0.286709	26.4107	2.97375	0.0163441	0.039718501-84540155	-4.66864	Exp2: Δ692-743 - ARS2 wt 2	enriched no hit
HSD17B4	HSD17B4	6.40268	3	8	0.741854	25.8512	2.97276	0.0163698	0.039718501-84540155	-4.67025	Exp2: Δ692-743 - ARS2 wt 2	candidate
LETM1	LETM1	5.95334	3	4	0.236827	25.5934	2.97163	0.0163993	0.039718501-84540155	-4.67211	Exp2: Δ692-743 - ARS2 wt 2	no hit
TIPRL	TIPRL	6.52564	2	3	0.362306	26.4587	2.96786	0.0164977	0.0398416	-4.67826	Exp2: Δ692-743 - ARS2 wt 2	no hit
ACOT9	ACOT9	6.38366	3	7	0.260258	25.0567	2.96237	0.0166422	0.0400752	-4.68724	Exp2: Δ692-743 - ARS2 wt 2	no hit
NADK2	NADK2	6.97792	3	11	0.24932	26.9626	2.955692841-845134	0.0168199	0.040387	-4.69817	Exp2: Δ692-743 - ARS2 wt 2	no hit
GLDC	GLDC	7.10363	3	14	0.237	26.8086	2.94475	0.0171152	0.0409788	-4.71607	Exp2: Δ692-743 - ARS2 wt 2	no hit
PMpcDNA3.1B	PMpcDNA3.1B	6.5044	3	7	0.468102	24.9242	2.92327	0.0177105	0.0422831	-4.7512	Exp2: Δ692-743 - ARS2 wt 2	enriched no hit
PGAM5	PGAM5	6.6019	3	6	-0.300523	25.2317	-2.91637	0.0179063	0.0425233	-4.76249	Exp2: Δ692-743 - ARS2 wt 2	enriched no hit
HSP90B1	HSP90B1	6.57314	3	9	0.228563	25.7656	2.91614	0.0179126	0.0425233	-4.76285	Exp2: Δ692-743 - ARS2 wt 2	no hit
FASN	FASN	7.39123	3	45	-0.270614	29.4281	-2.90962	0.0180996	0.0427021	-4.77352	Exp2: Δ692-743 - ARS2 wt 2	no hit
ILF2	ILF2	7.17025	3	9	-0.27719	27.0468	-2.90889	0.0181209	0.0427021	-4.77472	Exp2: Δ692-743 - ARS2 wt 2	no hit
KPNA2	KPNA2	7.81931	3	17	0.22673	29.9867	2.9082	0.0181407	0.0427021	-4.77584	Exp2: Δ692-743 - ARS2 wt 2	enriched no hit
CPSF7	CPSF7	6.41534	3	3	0.211483	23.0908	2.89957	0.0183921	0.0431726	-4.78997	Exp2: Δ692-743 - ARS2 wt 2	enriched no hit
DDX21	DDX21	6.94753	3	14	-0.268362	26.8732	-2.88649	0.0187795	0.0439587	-4.81134	Exp2: Δ692-743 - ARS2 wt 2	enriched no hit
SRP68	SRP68	6.24473	3	5	-0.241983	25.0816	-2.88032	0.0189652	0.0441607	-4.82143	Exp2: Δ692-743 - ARS2 wt 2	enriched no hit
DUT	DUT	6.45451	3	4	0.252526	25.4771	2.88013	0.0189712	0.0441607	-4.82175	Exp2: Δ692-743 - ARS2 wt 2	no hit
SFPQ	SFPQ	6.53898	3	7	0.307159	26.6899	2.87762	0.0190473	0.0442151	-4.82586	Exp2: Δ692-743 - ARS2 wt 2	no hit
DCPS	DCPS	5.95577	3	2	0.290187	23.4011	2.87531	0.0191177	0.0442558	-4.82964	Exp2: Δ692-743 - ARS2 wt 2	enriched no hit
pcDNA3.1MT1	pcDNA3.1MT1	6.73825	3	5	0.43819	26.1423	2.85828	0.0196445	0.0451121	-4.85748	Exp2: Δ692-743 - ARS2 wt 2	enriched no hit
MCCC2	MCCC2	6.79895	3	8	0.226238	25.9772	2.8579	0.0196563	0.0451121	-4.8581	Exp2: Δ692-743 - ARS2 wt 2	no hit
PDCD6	PDCD6	6.54012	3	3	-0.49057	24.5023	-2.85742	0.0196713	0.0451121	-4.85888	Exp2: Δ692-743 - ARS2 wt 2	enriched no hit
PDS5A	PDS5A	5.87777	3	4	0.250451	24.2162	2.85593	0.0197182	0.0451121	-4.86132	Exp2: Δ692-743 - ARS2 wt 2	enriched no hit
IDH3B	IDH3B	6.27214	3	2	0.463584	24.9958	2.85339	0.0197986	0.0451121	-4.86548	Exp2: Δ692-743 - ARS2 wt 2	enriched no hit
GPS1	GPS1	6.07478	1	2	0.239576	23.9506	2.85301	0.0198106	0.0451121	-4.8661	Exp2: Δ692-743 - ARS2 wt 2	no hit
DHX15	DHX15	6.86931	3	11	-0.205317	26.3947	-2.81728	0.0209749	0.0476339	-4.9245	Exp2: Δ692-743 - ARS2 wt 2	enriched no hit
NDUFAF3	NDUFAF3	6.58799	3	3	0.267441	24.531	2.81519	0.0210452	0.0476646	-4.92792	Exp2: Δ692-743 - ARS2 wt 2	no hit
SNW1	SNW1	5.89397	3	4	-0.210466	22.6022	-2.8097	0.0212309	0.0479556	-4.9369	Exp2: Δ692-743 - ARS2 wt 2	enriched no hit
RTCB	RTCB	6.86212	3	10	-0.215202	27.3502	-2.79205	0.0218392	0.049197	-4.96574	Exp2: Δ692-743 - ARS2 wt 2	no hit
RPS5	RPS5	7.15354	3	8	-0.401045	26.9335	-2.7823	0.0221828	0.0498369	-4.98166	Exp2: Δ692-743 - ARS2 wt 2	enriched no hit
KPNB1	KPNB1	7.31486	3	14	-0.204498	28.5476	-2.75733	0.0230882	0.0517324	-5.02243	Exp2: Δ692-743 - ARS2 wt 2	enriched no hit
TUBG1	TUBG1	6.43266	1	4	0.262795	24.9198	2.75516	0.0231688	0.0517746	-5.02598	Exp2: Δ692-743 - ARS2 wt 2	no hit
SF3A2	SF3A2	6.38407	3	3	-0.247161	24.0802	-2.74627	0.0235013	0.0522758	-5.04049	Exp2: Δ692-743 - ARS2 wt 2	no hit
HDGF	HDGF	6.38346	3	4	-0.324434	24.7576	-2.74583	0.0235179	0.0522758	-5.0412	Exp2: Δ692-743 - ARS2 wt 2	no hit
HADHA	HADHA	7.11988	3	19	-0.194719	27.9492	-2.73888	0.0237813	0.0527216	-5.05254	Exp2: Δ692-743 - ARS2 wt 2	no hit
SMU1	SMU1	6.5651	2	6	-0.193701	24.93951R854A Y859A F871A26207	-2.73093	0.0240868	0.0532578	-5.06552	Exp2: Δ692-743 - ARS2 wt 2	no hit
PDHB	PDHB	5.97445	2	3	0.261939	23.8102	2.72165	0.0244478	0.0539139	-5.08065	Exp2: Δ692-743 - ARS2 wt 2	no hit
CPSF6	CPSF6	6.74575	3	6	-0.20935	26.4935	-2.71321	0.0247814	0.0545061	-5.09442	Exp2: Δ692-743 - ARS2 wt 2	enriched no hit
PRMT5	PRMT5	7.76532	3	17	-0.245425	29.0786	-2.70893	0.024952	0.0547376	-5.10139	Exp2: Δ692-743 - ARS2 wt 2	enriched no hit
BCKDHB	BCKDHB	5.6918	1	2	0.666785	23.4136	2.69451	0.0255366	0.0558738	-5.1249	Exp2: Δ692-743 - ARS2 wt 2	candidate
HNRNPL	HNRNPL	7.90114	3	13	0.419453	29.2344	2.68784	0.0258117	0.0563287	-5.13577	Exp2: Δ692-743 - ARS2 wt 2	enriched no hit
SERBP1	SERBP1	6.6294	3	5	0.218421	26.4488	2.68234	0.0260406	0.0566807	-5.14473	Exp2: Δ692-743 - ARS2 wt 2	no hit
RBM6	RBM6	6.08245	3	2	0.253012	23.7739	2.68063	0.0261122	0.0566891	-5.14751	Exp2: Δ692-743 - ARS2 wt 2	enriched no hit
CSDE1	CSDE1	6.44632	3	6	0.30253	25.4316	2.67394	0.0263944	0.0571537	-5.15841	Exp2: Δ692-743 - ARS2 wt 2	no hit
PPIA	PPIA	7.38505	3	10	0.580779	26.9489	2.67173	0.0264883	0.0572092	-5.16201	Exp2: Δ692-743 - ARS2 wt 2	no hit
SEC63	SEC63	6.35365	2	3	-0.181343	25.4767	-2.66358	0.0268376	0.0577597	-5.17529	Exp2: Δ692-743 - ARS2 wt 2	no hit
PPP2R1A	PPP2R1A	7.84301	3	17	0.179683	29.4688	2.66258	0.026881	0.0577597	-5.17692	Exp2: Δ692-743 - ARS2 wt 2	enriched no hit
RAB1B	RAB1B	6.71201	2	6	-0.204869	26.4397	-2.65236	0.0273259	0.05856551-845833514	-5.19354	Exp2: Δ692-743 - ARS2 wt 2	no hit
CCT5	CCT5	7.35022	3	18	-0.21262	27.7287	-2.63374	0.0281564	0.0601916	-5.22384	Exp2: Δ692-743 - ARS2 wt 2	no hit
U2AF1L5|U2AF1	U2AF1L5|U2AF1	7.10879	3	6	0.236096	27.6535	2.61685	0.028932	0.0616922	-5.2513	Exp2: Δ692-743 - ARS2 wt 2	enriched no hit
PSMA7	PSMA7	6.40874	3	4	0.199422	26.0633	2.60627	0.02942871-845437641	0.0625922	-5.26849	Exp2: Δ692-743 - ARS2 wt 2	enriched no hit
RBMX	RBMX	7.87835	3	11	-0.248101	28.8128	-2.57943	0.0307276	0.0651893	-5.31205	Exp2: Δ692-743 - ARS2 wt 2	enriched no hit
ACSF3	ACSF3	6.10377	3	3	0.519416	24.2441	2.56993	0.0312012	0.0660269	-5.32746	Exp2: Δ692-743 - ARS2 wt 2	enriched no hit
YBEY	YBEY	6.15313	1	2	0.523401	24.3092	2.55874	0.0317688	0.0670586	-5.34561	Exp2: Δ692-743 - ARS2 wt 2	no hit
SRP72	SRP72	6.69725	3	11	-0.326687	26.6123	-2.55608	0.0319049	0.0670904	-5.34991	Exp2: Δ692-743 - ARS2 wt 2	no hit
PPP2R5E	PPP2R5E	6.37689	3	7	0.215663	25.2896	2.55532	0.031944	0.0670904	-5.35114	Exp2: Δ692-743 - ARS2 wt 2	enriched no hit
NIT1	NIT1	6.2721	2	2	-0.272352	24.1873	-2.54747	0.0323507	0.0677748	-5.36387	Exp2: Δ692-743 - ARS2 wt 2	no hit
CCT8	CCT8	7.52192	3	24	-0.199999	28.9914	-2.53857	0.0328176	0.0685815	-5.37827	Exp2: Δ692-743 - ARS2 wt 2	no hit
PLOD3	PLOD3	7.69474	3	25	0.208086	29.7864	2.52544	0.0335189	0.0697468	-5.39951	Exp2: Δ692-743 - ARS2 wt 2	enriched no hit
EIF4A1	EIF4A1	7.18361	3	11	0.232186	28.1354	2.52502	0.0335417	0.0697468	-5.40019	Exp2: Δ692-743 - ARS2 wt 2	enriched no hit
WASF2	WASF2	5.86183	1	2	0.204065	23.8702	2.50067	0.0348835	0.0723574	-5.43955	Exp2: Δ692-743 - ARS2 wt 2	no hit
HSPH1	HSPH1	7.04493	3	15	0.220908	27.9857	2.49185	0.035383	0.0732123	-5.45379	Exp2: Δ692-743 - ARS2 wt 2	enriched no hit
NDUFB4	NDUFB4	6.30953	2	2	0.198272	23.4314	2.48837	0.0355819311-8454466	0.0734337	-5.45941	Exp2: Δ692-743 - ARS2 wt 2	no hit
ACLY	ACLY	7.14672	3	18	-0.189571	27.6235	-2.48692	0.0356654	0.0734337	-5.46175	Exp2: Δ692-743 - ARS2 wt 2	no hit
NONO	NONO	6.61525	3	8	0.208	25.0129	2.4854	0.0357529	0.0734337	-5.46421	Exp2: Δ692-743 - ARS2 wt 2	no hit
PIP5K1A	PIP5K1A	6.36762	2	2	0.177988	24.9388	2.45078	0.037804	0.0774565	-5.51999	Exp2: Δ692-743 - ARS2 wt 2	no hit
CHCHD3	CHCHD3	6.36119	3	4	0.217149	23.8624	2.43337	0.0388796	0.0794661	-5.548	Exp2: Δ692-743 - ARS2 wt 2	no hit
PARP1	PARP1	7.08016	3	19	0.232795	27.4554	2.42765	0.0392397	0.0798323	-5.5572	Exp2: Δ692-743 - ARS2 wt 2	no hit
EEF1A1|EEF1A1P5	EEF1A1|EEF1A1P5	7.68922	3	11	0.218954	27.463	2.4275	0.0392493	0.0798323	-5.55744	Exp2: Δ692-743 - ARS2 wt 2	no hit
HSPA8	HSPA8	8.92224	3	32	0.251761	31.8314	2.388901-84560286	0.0417674	0.084741-84525872292	-5.61935	Exp2: Δ692-743 - ARS2 wt 2	enriched no hit
PPP4C	PPP4C	6.46585	3	5	-0.18579	24.5184	-2.37835	0.0424841	0.0858837	-5.63626	Exp2: Δ692-743 - ARS2 wt 2	no hit
CCT6A	CCT6A	7.30378	3	13	-0.184929	28.5036	-2.37765	0.0425319	0.0858837	-5.63737	Exp2: Δ692-743 - ARS2 wt 2	no hit
DOCK7	DOCK7	5.84729	2	8	0.237651	24.2664	2.36432	0.0434554	0.0875376	-5.6587	Exp2: Δ692-743 - ARS2 wt 2	enriched no hit
RRBP1	RRBP1	6.53808	3	4	-0.330699	26.0134	-2.36107	0.0436834	0.0877858	-5.66389	Exp2: Δ692-743 - ARS2 wt 2	no hit
RPS27L|RPS27	RPS27L|RPS27	7.14065	1	2	-0.294409	25.8347	-2.34984	0.0444809	0.0891746	-5.68182922947R854A Y859A F871A	Exp2: Δ692-743 - ARS2 wt 2	no hit
DNPEP	DNPEP	7.17896	3	10	-0.291615	26.775	-2.34561	0.0447849	0.0895699	-5.68858	Exp2: Δ692-743 - ARS2 wt 2	no hit
ATP6V1B2	ATP6V1B2	6.3114	2	5	0.207624	23.6507	2.34306	0.0449692	0.0897242	-5.69265	Exp2: Δ692-743 - ARS2 wt 2	no hit
TMPO	TMPO	6.23574	3	4	0.312592	24.6886	2.33936	0.0452377	0.0900456	-5.69R854A Y859A F871A317802266	Exp2: Δ692-743 - ARS2 wt 2	enriched no hit
SERPINH1	SERPINH1	6.90269	3	10	0.189521	26.4292	2.32688	0.0461559	0.0916555	-5.71843	Exp2: Δ692-743 - ARS2 wt 2	enriched no hit
DIS3	DIS3	5.57792	3	4	-0.331398	24.4868	-2.31877	0.046763	0.0926416	-5.73135	Exp2: Δ692-743 - ARS2 wt 2	enriched no hit
EMD	EMD	6.69287	3	6	0.169512	25.3171	2.30739	0.0476274	0.0941316	-5.74945	Exp2: Δ692-743 - ARS2 wt 2	no hit
DDX3X	DDX3X	7.68562	3	24	0.253565	29.6719	2.30578	0.0477512	0.0941541	-5.75201	Exp2: Δ692-743 - ARS2 wt 2	enriched no hit
XPNPEP3	XPNPEP3	6.71691	3	5	-0.253535	26.6679	-2.29928	0.0482533	0.0949208	-5.76234	Exp2: Δ692-743 - ARS2 wt 2	enriched no hit
NTpcDNA3.1R	NTpcDNA3.1R	6.11806	3	3	-0.198598	23.8839	-2.29544	0.0485521	0.0952849	-5.76843	Exp2: Δ692-743 - ARS2 wt 2	enriched no hit
B4DEV8|PSMA1	B4DEV8|PSMA1	6.87804	1	4	0.202866	26.351	2.27417	0.0502423	0.0983716	-5.8021615R854A Y859A F871A6125	Exp2: Δ692-743 - ARS2 wt 2	no hit
DDX1	DDX1	6.90575	3	11	-0.193556	26.R854A Y859A F871A3613080201	-2.27001	0.0505801	0.0988021	-5.80876	Exp2: Δ692-743 - ARS2 wt 2	enriched no hit
VBP1	VBP1	6.16803	3	4	0.260535	24.8267	2.2536	0.0519321	0.101207	-5.83471	Exp2: Δ692-743 - ARS2 wt 2	no hit
P3H3	P3H3	6.02392	3	3	-0.216295	24.4968	-2.25212	0.0520562	0.101214	-5.83706	Exp2: Δ692-743 - ARS2 wt 2	enriched no hit
NKRF	NKRF	6.76771	3	11	0.15812	26.7575	2.24876	0.0523383	0.101527	-5.84237	Exp2: Δ692-743 - ARS2 wt 2	no hit
MCCC1	MCCC1	5.7311	3	3	0.238461	22.9923	2.22378	0.0544823	0.105393	-5.88177	Exp2: Δ692-743 - ARS2 wt 2	no hit
VPS29	VPS29	6.60061	3	3	0.187887	24.2776	2.22262	0.0545832	0.105393	-5.88358	Exp2: Δ692-743 - ARS2 wt 2	no hit
SND1	SND1	6.02105	3	3	0.163544	24.3175	2.18143	0.0583148	0.11234	-5.94828	Exp2: Δ692-743 - ARS2 wt 2	enriched no hit
ATP5C1	ATP5C1	6.997	3	6	0.186519	27.4307	2.17185	0.0592183	0.113819	-5.96328	Exp2: Δ692-743 - ARS2 wt 2	no hit
RPS14	RPS14	7.32525	3	4	0.193468	26.1241	2.1616	0.0601994	0.11544	-5.97931	Exp2: Δ692-743 - ARS2 wt 2	enriched no hit
NDUFS3	NDUFS3	6.69766	3	8	0.186386	25.369	2.15339	0.0609968	0.116702	-5.99212	Exp2: Δ692-743 - ARS2 wt 2	enriched no hit
DNAJC8	DNAJC8	6.8322	3	5	-0.172732	25.8446	-2.14999	0.06133	0.116809	-5.99743	Exp2: Δ692-743 - ARS2 wt 2	no hit
DYNC1H1	DYNC1H1	5.99432	3	7	-0.191399	24.1157	-2.14997	0.0613317	0.116809	-5.99745	Exp2: Δ692-743 - ARS2 wt 2	enriched no hit
HMGCL	HMGCL	6.22505	3	3	0.251661	25.4212	2.14704	0.0616206	0.117093039R854A Y859A F871A828	-6.00203	Exp2: Δ692-743 - ARS2 wt 2	no hit
ATP5O	ATP5O	6.7706	3	6	0.195497	24.R854A Y859A F871A1692848388	2.13227	0.0630954	0.119624	-6.02503	Exp2: Δ692-743 - ARS2 wt 2	no hit
ENO1	ENO1	7.05749	3	12	0.222608	27.0702	2.11768	0.0645868	0.122175	-6.04771	Exp2: Δ692-743 - ARS2 wt 2	no hit
TRMT11	TRMT11	5.96082	1	2	0.319376	23.743	2.11021	0.0653632	0.123366	-6.0593	Exp2: Δ692-743 - ARS2 wt 2	no hit
ACTR3	ACTR3	7.01344	3	7	-0.167766	26.8009	-2.1014	0.0662905	0.124835	-6.07295	Exp2: Δ692-743 - ARS2 wt 2	no hit
BAG4	BAG4	6.04327	3	2	0.177526	23.9071	2.09643	0.0668196	0.125549	-6.08065	Exp2: Δ692-743 - ARS2 wt 2	enriched no hit
RBM26	RBM26	6.22488	3	3	0.197967	25.7364	2.08685	0.0678507	0.127201	-6.09547	Exp2: Δ692-743 - ARS2 wt 2	no hit
RBM14	RBM14	7.36684	3	19	0.284001	28.3463	2.08261	0.0683121	0.12778	-6.10202	Exp2: Δ692-743 - ARS2 wt 2	enriched no hit
MCM7	MCM7	6.28802	3	10	0.181341	24.7034	2.07964	0.0686369	0.128102	-6.1066	Exp2: Δ692-743 - ARS2 wt 2	enriched no hit
COX4I1	COX4I1	6.76108	3	5	-0.166207	26.0503	-2.07508	0.0691379	0.12875	-6.11363	Exp2: Δ692-743 - ARS2 wt 2	enriched no hit
CCT7	CCT7	7.30738	3	15	-0.15344	27.3758	-2.07305	0.0693632	0.128883	-6.11677	Exp2: Δ692-743 - ARS2 wt 2	no hit
SLC25A11	SLC25A11	6.62985	3	5	0.15035	26.5064	2.06546	0.07020R854A Y859A F871A84722897	0.130165	-6.12846	Exp2: Δ692-743 - ARS2 wt 2	enriched no hit
LDHB	LDHB	6.24834	3	4	0.238276	24.4531	2.05603	0.0712726	0.131846	-6.14297	Exp2: Δ692-743 - ARS2 wt 2	no hit
MPP2	MPP2	6.12677	3	4	0.153535	23.9154	2.05093	0.071R854A Y859A F871A9180576125	0.132631	-6.15081	Exp2: Δ692-743 - ARS2 wt 2	no hit
PAICS	PAICS	6.93839	3	7	-0.227172	26.1518	-2.04823	0.0721653	0.132911	-6.15496	Exp2: Δ692-743 - ARS2 wt 2	no hit
MRE11A	MRE11A	6.17573	3	5	0.149388	24.924	2.041842521-845263	0.0729035	0.133731	-6.16476	Exp2: Δ692-743 - ARS2 wt 2	enriched no hit
USP7	USP7	6.52823	3	12	-0.172525	26.55	-2.04162	0.0729298	0.133731	-6.16511	Exp2: Δ692-743 - ARS2 wt 2	enriched no hit
MRPL16	MRPL16	6.40855	1	2	0.249499	24.5374	2.0252	0.0748625	0.136975	-6.19025	Exp2: Δ692-743 - ARS2 wt 2	no hit
GLUL	GLUL	7.38194	3	9	-0.2244506761-845702	27.2185	-2.01367	0.0762495	0.139209	-6.20787	Exp2: Δ692-743 - ARS2 wt 2	no hit
PLS3	PLS3	7.23096	3	18	0.174682	28.1998	2.00687	0.0770785	0.140417	-6.21824	Exp2: Δ692-743 - ARS2 wt 2	enriched no hit
HSPA5	HSPA5	8.25449	3	38	0.189001	31.7169	2.00049	0.0778647	0.141542	-6.22797	Exp2: Δ692-743 - ARS2 wt 2	enriched no hit
IMMT	IMMT	6.61456	3	7	0.145025	26.4151	1.99684	0.078317	0.141689	-6.23351	Exp2: Δ692-743 - ARS2 wt 2	enriched no hit
PABpcDNA3.14	PABpcDNA3.14	5.8964	1	2	-0.165723	24.1778	-1.99605	0.0784163	0.141689	-6.23473	Exp2: Δ692-743 - ARS2 wt 2	no hit
C18ORF8	C18ORF8	5.6484	3	2	0.181289	23.0798	1.99505	0.07R854A Y859A F871A07585147172	0.141689	-6.23624	Exp2: Δ692-743 - ARS2 wt 2	no hit
ATP6V1E1	ATP6V1E1	6.24775	3	2	0.201194	24.5398	1.9944	0.0786223	0.141689	-6.23724	Exp2: Δ692-743 - ARS2 wt 2	enriched no hit
AHCYL1	AHCYL1	6.57127	3	7	-0.232094	27.2753	-1.98391	0.0799426	0.143759	-6.25316	Exp2: Δ692-743 - ARS2 wt 2	enriched no hit
LANCL1	LANCL1	6.59002	3	3	-0.179868	25.0941	-1.9822	0.0801608	0.143843	-6.25577	Exp2: Δ692-743 - ARS2 wt 2	no hit
TRMT112	TRMT112	6.03778	3	3	0.17208	22.9086	1.97784	0.0807175	0.144533	-6.26238	Exp2: Δ692-743 - ARS2 wt 2	no hit
PGRMC1	PGRMC1	7.11666	3	6	0.23061	27.4856	1.97198	0.0814716	0.145572	-6.27126	Exp2: Δ692-743 - ARS2 wt 2	enriched no hit
CTNND1	CTNND1	6.60552	3	9	0.191319	25.7895	1.96455	0.0824381	0.1469R854A Y859A F871A13116557	-6.28251	Exp2: Δ692-743 - ARS2 wt 2	enriched no hit
IPO7	IPO7	5.99104	2	3	0.216654	23.8055	1.96047	0.0829729	0.147625	-6.28868	Exp2: Δ692-743 - ARS2 wt 2	enriched no hit
VDAC3	VDAC3	5.97876	3	2	0.178314R854A Y859A F871A412239	25.3464	1.95269	0.0840029	0.149141	-6.30043	Exp2: Δ692-743 - ARS2 wt 2	enriched no hit
AQR	AQR	6.0103	3	6	-0.136359	26.3301	-1.95128	0.0841895	0.149156	-6.30254	Exp2: Δ692-743 - ARS2 wt 2	enriched no hit
GANAB	GANAB	6.80427	3	12	0.141227	25.3296	1.94641	0.0848421	0.149995	-6.30989	Exp2: Δ692-743 - ARS2 wt 2	enriched no hit
MYH9	MYH9	6.47872	3	20	-0.173777	26.622	-1.94088	0.085588	0.150995	-6.31822	Exp2: Δ692-743 - ARS2 wt 2	no hit
CKMT1A	CKMT1A	6.01473	3	2	0.194183	24.2828	1.93514	0.0863703	0.152025	-6.32687	Exp2: Δ692-743 - ARS2 wt 2	no hit
NUP153	NUP153	6.78804	3	7	-0.134418	26.7155	-1.93394	0.0865344	0.152025	-6.32867	Exp2: Δ692-743 - ARS2 wt 2	enriched no hit
IGF2BP3	IGF2BP3	5.68046	1	3	0.155958	23.319	1.93089	0.0869524	0.15244	-6.33325	Exp2: Δ692-743 - ARS2 wt 2	no hit
MAT2B	MAT2B	7.07014	3	10	-0.26937	26.2115	-1.91257	0.0895073	0.156591	-6.36072	Exp2: Δ692-743 - ARS2 wt 2	no hit
ATAD3A	ATAD3A	6.80592	2	8	-0.14839	26.5658	-1.90786	0.0901755	0.157431	-6.36776	Exp2: Δ692-743 - ARS2 wt 2	no hit
ACAT1	ACAT1	6.30432	3	4	0.14714	24.8995	1.90075	0.0911936	0.158877R854A Y859A F871A420777	-6.37839	Exp2: Δ692-743 - ARS2 wt 2	no hit
FARSB	FARSB	7.80R854A Y859A F871A928571429	3	20	-0.205934	28.8864	-1.89822	0.091558	0.159182	-6.38216	Exp2: Δ692-743 - ARS2 wt 2	no hit
LARS2	LARS2	6.11582	2	2	0.141548	23.8959	1.89466	0.0920749	0.159537	-6.38748	Exp2: Δ692-743 - ARS2 wt 2	no hit
AHCY	AHCY	7.17932	3	12	-0.154401	28.0427	-1.89419	0.0921432	0.159537	-6.38818	Exp2: Δ692-743 - ARS2 wt 2	no hit
SMC3	SMC3	6.56285	3	12	0.14374	26.5521	1.88974	0.0927922	0.16033	-6.39481	Exp2: Δ692-743 - ARS2 wt 2	no hit
DDB1	DDB1	7.07821	3	13	-0.14234	28.0972	-1.88838	0.0929912	0.160343	-6.39684	Exp2: Δ692-743 - ARS2 wt 2	no hit
DDOST	DDOST	6.54786	3	6	0.137032	26.0645	1.88474	0.0935253	0.160618	-6.40224	Exp2: Δ692-743 - ARS2 wt 2	enriched no hit
ISCA1	ISCA1	5.82672	2	2	0.1488139325R854A Y859A F871A16	23.6904	1.88359	0.0936956	0.160618	-6.40396	Exp2: Δ692-743 - ARS2 wt 2	no hit
HNRNPR	HNRNPR	7.28603	3	17	-0.170505	28.1817	-1.88339	0.0937257	0.160618	-6.40426	Exp2: Δ692-743 - ARS2 wt 2	enriched no hit
EMC2	EMC2	6.09516	3	3	0.157344	23.8272	1.86847	0.0959532	0.1641	-6.42641	Exp2: Δ692-743 - ARS2 wt 2	no hit
DDX6	DDX6	6.23901	3	5	0.141297	24.8105	1.86282	0.0968098	0.165227	-6.43478	Exp2: Δ692-743 - ARS2 wt 2	no hit
TIMM50	TIMM50	6.1974	2	4	0.154279	24.3369	1.84895	0.0989445	0.168527	-6.45528	Exp2: Δ692-743 - ARS2 wt 2	enriched no hit
COPB2	COPB2	6.20232	3	6	-0.294945	23.9977	-1.1-84510330723241	0.0995439	0.169204	-6.46095	Exp2: Δ692-743 - ARS2 wt 2	no hit
TXN	TXN	7.14298	3	4	0.368533	26.4394	1.8424	0.0999676	0.169581	-6.46494	Exp2: Δ692-743 - ARS2 wt 2	no hit
PRDX1	PRDX1	7.47587	1	5	0.469639	28.3283	1.83798	0.100664	0.170416	-6.47145	Exp2: Δ692-743 - ARS2 wt 2	no hit
ACTN4	ACTN4	6.04551	3	8	0.146549	23.338	1.83578	0.101012	0.170661	-6.47469	Exp2: Δ692-743 - ARS2 wt 2	no hit
TH1L|NELFCD	TH1L|NELFCD	5.9145	2	2	0.165649	23.2503	1.82696	0.102419	0.172679	-6.48765	Exp2: Δ692-743 - ARS2 wt 2	no hit
SPTBN1	SPTBN1	6.26851	3	16	0.152754	24.828	1.82572	0.102618	0.172679	-6.48947	Exp2: Δ692-743 - ARS2 wt 2	no hit
NUP133	NUP133	6.24108	3	4	-0.198784	25.61	-1.81544	0.104283	0.175129	-6.50453	Exp2: Δ692-743 - ARS2 wt 2	no hit
POLR2H	POLR2H	6.02901	1	2	-0.165489	23.4578	-1.81274	0.104725	0.175519	-6.50848	Exp2: Δ692-743 - ARS2 wt 2	no hit
SLC25A13	SLC25A13	6.65754	3	9	0.13929	27.0615	1.80915	0.105315	0.176156	-6.51373	Exp2: Δ692-743 - ARS2 wt 2	no hit
RCC2	RCC2	7.26789	3	11	0.317462	27.10767776291-845	1.8027	0.106383	0.177588	-6.52315	Exp2: Δ692-743 - ARS2 wt 2	enriched no hit
HIST1H4A	HIST1H4A	7.01238	3	6	-0.316647	26.6977	-1.7929	0.108026	0.179794	-6.53743	Exp2: Δ692-743 - ARS2 wt 2	no hit
HSPA1B|HSPA1A	HSPA1B|HSPA1A	8.6574	3	25	0.156464	31.8714	1.79176	0.108219	0.179794	-6.5391	Exp2: Δ692-743 - ARS2 wt 2	enriched no hit
ADAR	ADAR	6.69491	3	17	-0.165008	26.391	-1.79029	0.108468	0.179794	-6.54124	Exp2: Δ692-743 - ARS2 wt 2	enriched no hit
PTRH2	PTRH2	6.13258	2	2	0.169837	24.2169	1.78973	0.108563	0.179794	-6.54206	Exp2: Δ692-743 - ARS2 wt 2	no hit
U2AF2	U2AF2	7.76302	3	9	0.148723	28.9193	1.77902	0.110392	0.182463	-6.5576	Exp2: Δ692-743 - ARS2 wt 2	no hit
PRKAR2A	PRKAR2A	5.97579	3	3	0.1285	23.3252	1.75656	0.114325	0.188527	-6.59009	Exp2: Δ692-743 - ARS2 wt 2	no hit
DNAJC7	DNAJC7	6.41787	3	4	0.190177	26.2629	1.75519	0.114568	0.188527	-6.59206	Exp2: Δ692-743 - ARS2 wt 2	enriched no hit
ALDH1B1	ALDH1B1	6.33738	3	4	-0.140823	25.0738	-1.75425	0.114736	0.188527	-6.59342	Exp2: Δ692-743 - ARS2 wt 2	no hit
CDK9	CDK9	5.81357	3	2	-0.193055	23.5604	-1.74285	0.116788	0.191523	-6.60982	Exp2: Δ692-743 - ARS2 wt 2	no hit
DNAJA3	DNAJA3	6.70667	3	7	0.152943	27.3486	1.73285	0.118615	0.19414	-6.62416	Exp2: Δ692-743 - ARS2 wt 2	enriched no hit
YWHAZ	YWHAZ	6.65434	3	4	0.255915	26.3669	1.72057	0.120896	0.197487	-6.64173	Exp2: Δ692-743 - ARS2 wt 2	enriched no hit
RAN	RAN	6.84288	3	4	0.123839	26.931544281R854A Y859A F871A3	1.71313	0.122297	0.199387	-6.65233	Exp2: Δ692-743 - ARS2 wt 2	no hit
RAB7A	RAB7A	6.40494	3	7	0.1R854A Y859A F871A8266799511	23.2807	1.70674	0.123513	0.200978	-6.66143	Exp2: Δ692-743 - ARS2 wt 2	no hit
MATR3	MATR3	7.59772	3	15	0.124835	28.169	1.70211	0.124401	0.202031	-6.66801	Exp2: Δ692-743 - ARS2 wt 2	no hit
HACD3	HACD3	6.35436	2	3	0.163134	24.3128	1.69876	0.125046	0.202686	-6.67276	Exp2: Δ692-743 - ARS2 wt 2	enriched no hit
XRCC6	XRCC6	7.03013	3	18	0.130741	27.0296	1.69739	0.12531	0.202722	-6.6747	Exp2: Δ692-743 - ARS2 wt 2	no hit
GAPVD1	GAPVD1	5.61559	3	3	0.120543	24.8774	1.6R854A Y859A F871A1905463353	0.127649	0.205702	-6.69165	Exp2: Δ692-743 - ARS2 wt 2	enriched no hit
MAT2A	MAT2A	7.40156	3	11	-0.181675	28.013	-1.68537	0.127659	0.205702	-6.69172	Exp2: Δ692-743 - ARS2 wt 2	no hit
RPL31	RPL31	6.4817	3	5	-0.124594	22.7571	-1.6842	0.127889	0.205702	-6.69337	Exp2: Δ692-743 - ARS2 wt 2	no hit
ZNF598	ZNF598	5.84267	2	2	0.168271	24.5719	1.67651	0.129415	0.207759	-6.70423	Exp2: Δ692-743 - ARS2 wt 2	no hit
CARM1	CARM1	6.70089	3	7	-0.139358	24.6729	-1.67476	0.129764	0.20792	-6.70668	Exp2: Δ692-743 - ARS2 wt 2	no hit
BAG2	BAG2	6.54878	3	6	0.157184	25.0712	1.66336	0.132061	0.211197	-6.72271	Exp2: Δ692-743 - ARS2 wt 2	enriched no hit
AKAP8	AKAP8	6.52942	3	6	0.138057	25.9679	1.66161	0.132418	0.211364	-6.72517	Exp2: Δ692-743 - ARS2 wt 2	enriched no hit
POLD1	POLD1	6.26996	2	4	0.125614	25.4375	1.65782	0.133192	0.212195	-6.7304R854A Y859A F871A3232051	Exp2: Δ692-743 - ARS2 wt 2	no hit
TMLHE	TMLHE	7.15476	3	9	0.180455	27.2553	1.6485	0.135113	0.214848	-6.74353	Exp2: Δ692-743 - ARS2 wt 2	no hit
COLGALT2	COLGALT2	6.73174	3	6	0.135068	26.2351	1.64598	0.135637	0.215272	-6.74705	Exp2: Δ692-743 - ARS2 wt 2	enriched no hit
PPIL4	PPIL4	5.87161	3	2	0.1200139348421-845	23.5342	1.64	0.136887	0.216845	-6.75538	Exp2: Δ692-743 - ARS2 wt 2	enriched no hit
P3H4	P3H4	5.73726	1	2	-0.11913	23.5066	-1.62632	0.139787	0.221022	-6.77441	Exp2: Δ692-743 - ARS2 wt 2	no hit
MAPK1	MAPK1	7.40568	3	10	0.264972	27.3332	1.61241	0.142792	0.225347	-6.79366	Exp2: Δ692-743 - ARS2 wt 2	enriched no hit
HPRT1	HPRT1	7.34474	3	6	-0.184799	29.3557	-1.6019	0.145101	0.228561	-6.80814	Exp2: Δ692-743 - ARS2 wt 2	no hit
XRN2	XRN2	6.95697	3	18	0.118335	27.5489	1.59677	0.146241	0.229925	-6.8152	Exp2: Δ692-743 - ARS2 wt 2	no hit
KCTD15	KCTD15	6.19453	3	4	0.162471	25.2617	1.5928	0.147128	0.230886	-6.82065	Exp2: Δ692-743 - ARS2 wt 2	no hit
AIMP2	AIMP2	6.17433	1	2	0.14553	24.8556	1.5861	0.148636	0.232816	-6.82983	Exp2: Δ692-743 - ARS2 wt 2	no hit
PSMC1	PSMC1	6.22536	3	4	0.12589	25.11	1.58409	0.149092	0.233095	-6.83258	Exp2: Δ692-743 - ARS2 wt 2	no hit
RCN2	RCN2	6.59082	3	8	0.109476	26.2591	1.57951	0.150134	0.234287	-6.83884	Exp2: Δ692-743 - ARS2 wt 2	no hit
CCT3	CCT3	7.19157	3	20	-0.131846	28.2943	-1.57776	0.150534	0.234475	-6.84123	Exp2: Δ692-743 - ARS2 wt 2	no hit
2017-09-07	2017-09-07	6.95043	3	9	-0.146035	25.9532	-1.57555	0.151039	0.234479	-6.84424	Exp2: Δ692-743 - ARS2 wt 2	no hit
CNP	CNP	6.66164	3	8	0.231143	25.1997	1.57486	0.151197	0.234479	-6.1-84517487833193	Exp2: Δ692-743 - ARS2 wt 2	enriched no hit
IQGAP1	IQGAP1	5.84871	3	6	0.16899	23.5843	1.57292	0.151643	0.234479	-6.84782	Exp2: Δ692-743 - ARS2 wt 2	enriched no hit
TRIM28	TRIM28	6.68359	3	10	-0.276191	26.2453	-1.57287	0.151656	0.234479	-6.84789	Exp2: Δ692-743 - ARS2 wt 2	no hit
CUL5	CUL5	6.46134	3	13	-0.16147	25.9071	-1.55551	0.1557	0.2402175876691-845	-6.87146	Exp2: Δ692-743 - ARS2 wt 2	no hit
CFL1	CFL1	6.87438	3	8	0.280849	25.3606	1.5545	0.155941	0.2402175876691-845	-6.87284	Exp2: Δ692-743 - ARS2 wt 2	no hit
DLST	DLST	6.44578	3	5	0.162652	24.5221	1.5529	0.156317	0.240356	-6.875	Exp2: Δ692-743 - ARS2 wt 2	no hit
RAB14	RAB14	6.29011	3	3	0.153838R854A Y859A F871A18245	24.0266	1.54314	0.158643	0.24341-84573926561	-6.88818	Exp2: Δ692-743 - ARS2 wt 2	enriched no hit
SSR1	SSR1	6.32622	2	2	-0.12712	25.2359	-1.53636	0.160277	0.245229	-6.89731	Exp2: Δ692-743 - ARS2 wt 2	no hit
SF3B2	SF3B2	7.48901	3	29	-0.15564	28.4909	-1.53599	0.160365	0.245229	-6.8978	Exp2: Δ692-743 - ARS2 wt 2	no hit
NDUFS2	NDUFS2	6.56632	3	6	0.140002	25.6556	1.53098	0.161583	0.246343	-6.90453	Exp2: Δ692-743 - ARS2 wt 2	enriched no hit
DPM1	DPM1	6.75122	3	7	0.153788	25.6319	1.52987	0.161853	0.246343	-6.90602	Exp2: Δ692-743 - ARS2 wt 2	enriched no hit
SEC22B	SEC22B	6.23316	3	5	0.150798	24.39	1.52937	0.161975	0.246343	-6.90669	Exp2: Δ692-743 - ARS2 wt 2	no hit
PHB	PHB	6.91553	3	9	0.115546	27.2948	1.51559	0.165373	0.251055	-6.92512	Exp2: Δ692-743 - ARS2 wt 2	no hit
RPS3	RPS3	7.6006	3	14	-0.121737	29.0157	-1.50721	0.16747	0.25378	-6.93628738073R854A Y859A F871A	Exp2: Δ692-743 - ARS2 wt 2	enriched no hit
MAPK3	MAPK3	6.38583	3	5	0.268337	26.4071	1.4953	0.170489	0.257888	-6.95208	Exp2: Δ692-743 - ARS2 wt 2	no hit
FBL	FBL	6.599	3	4	-0.147281	26.2478	-1.49183	0.17138	0.258769	-6.95668	Exp2: Δ692-743 - ARS2 wt 2	no hit
FAF2	FAF2	6.45945	3	6	-0.11351	26.308	-1.48949	0.171981	0.259209	-6.95976	Exp2: Δ692-743 - ARS2 wt 2	no hit
PPP2R5C	PPP2R5C	6.98929	3	9	0.103242	27.3009	1.48606	0.172866	0.260075	-6.96429	Exp2: Δ692-743 - ARS2 wt 2	no hit
HDAC6	HDAC6	6.04187	1	3	-0.286242	24.6778	-1.48193	0.173938	0.261129	-6.96973	Exp2: Δ692-743 - ARS2 wt 2	no hit
HSPD1	HSPD1	7.90608	3	20	0.127575	29.5567	1.48096	0.17419	0.261129	-6.971	Exp2: Δ692-743 - ARS2 wt 2	enriched no hit
RAB2A	RAB2A	6.14595	2	5	0.117469	24.7141	1.47736	0.175131	0.262071	-6.975740R854A Y859A F871A69144	Exp2: Δ692-743 - ARS2 wt 2	no hit
THOC3	THOC3	6.90724	3	6	-0.110097	27.0589	-1.47281	0.176325	0.263387	-6.98171	Exp2: Δ692-743 - ARS2 wt 2	enriched no hit
PPP2R2A	PPP2R2A	6.41974	3	5	0.175104	25.9041	1.44054	0.185006	0.275587	-7.02377	Exp2: Δ692-743 - ARS2 wt 2	enriched no hit
BSG	BSG	6.69161	3	6	-0.105923	25.633	-1.44001	0.18515	0.275587	-7.02445	Exp2: Δ692-743 - ARS2 wt 2	no hit
NDUFS7	NDUFS7	6.10203	3	2	0.0993366	23.7864	1.43506	0.186515	0.277126	-7.03084	Exp2: Δ692-743 - ARS2 wt 2	no hit
TRMT10C	TRMT10C	6.79928	3	7	0.106621	25.5819	1.42409	0.189572	0.28117	-7.04498	Exp2: Δ692-743 - ARS2 wt 2	no hit
TRMT6	TRMT6	6.1607	3	3	0.108875	23.4596	1.42125	0.190369	0.281R854A Y859A F871A350822667	-7.048626581-845154	Exp2: Δ692-743 - ARS2 wt 2	no hit
YWHAB	YWHAB	6.37892	3	2	0.147386	24.2761	1.41692	0.191594	0.283167	-7.05419	Exp2: Δ692-743 - ARS2 wt 2	enriched no hit
EEF1G	EEF1G	7.19354	3	12	-0.106605	27.7575	-1.40477	0.195061	0.287633	-7.06971	Exp2: Δ692-743 - ARS2 wt 2	no hit
DCTN6	DCTN6	6.47818	2	2	-0.189517	24.726	-1.40393	0.195302	0.287633	-7.07078	Exp2: Δ692-743 - ARS2 wt 2	no hit
POLDIP3	POLDIP3	6.05478	3	3	-0.118991	24.9715	-1.39973	0.196514	0.28891	-7.07612	Exp2: Δ692-743 - ARS2 wt 2	enriched no hit
SLC16A1	SLC16A1	6.81223	3	2	0.209487	25.4862	1.36507	0.206769	0.303455	-7.11984	Exp2: Δ692-743 - ARS2 wt 2	enriched no hit
AKAP8L	AKAP8L	6.52144	3	6	-0.106409	25.312	-1.36204	0.207686	0.304267	-7.1236211-84567449	Exp2: Δ692-743 - ARS2 wt 2	enriched no hit
PSMA3	PSMA3	6.77726	3	7	0.105147	27.0685	1.35599	0.209529	0.306432	-7.13117	Exp2: Δ692-743 - ARS2 wt 2	enriched no hit
ISOC1	ISOC1	7.35439	3	7	-0.1256	27.2242	-1.35261	0.210565	0.30741	-7.13538	Exp2: Δ692-743 - ARS2 wt 2	no hit
EPB41L3	EPB41L3	5.84047	2	2	0.181627	24.0944	1.35089	0.211094	0.30764712361-8451	-7.13752	Exp2: Δ692-743 - ARS2 wt 2	no hit
STT3A	STT3A	6.33939	3	4	0.11325	25.3211	1.3476	0.212108	0.308588	-7.1416	Exp2: Δ692-743 - ARS2 wt 2	no hit
PSMD12	PSMD12	6.30061	3	5	-0.103302	24.7859	-1.33459	0.216163	0.313941	-7.1576978R854A Y859A F871A8406	Exp2: Δ692-743 - ARS2 wt 2	no hit
STOML2	STOML2	6.81813	3	7	0.11649	26.0161	1.31864	0.22122	0.320731	-7.17728	Exp2: Δ692-743 - ARS2 wt 2	no hit
ATP1A1	ATP1A1	6.74244	3	12	0.102055	26.7701	1.3133	0.222938	0.322663	-7.18381	Exp2: Δ692-743 - ARS2 wt 2	enriched no hit
NUDT21	NUDT21	6.71881	3	4	0.0979215	25.3097	1.3055	0.225464	0.325314	-7.19331	Exp2: Δ692-743 - ARS2 wt 2	no hit
TMED10	TMED10	6.10629	3	3	0.103138	25.5249	1.30415	0.225905	0.325314	-7.19495	Exp2: Δ692-743 - ARS2 wt 2	no hit
TRMU	TRMU	5.85314	1	2	0.123328	23.7513	1.30354	0.226102	0.325314	-7.19569	Exp2: Δ692-743 - ARS2 wt 2	no hit
PSMC3	PSMC3	6.54987	3	5	-0.101606	26.1376	-1.30287	0.226322	0.325314	-7.1965	Exp2: Δ692-743 - ARS2 wt 2	no hit
SNX9	SNX9	6.03516	2	2	0.133102	23.8839	1.29278	0.229637	0.329514	-7.20872	Exp2: Δ692-743 - ARS2 wt 2	no hit
PSMB4	PSMB4	6.14038	2	2	0.110736	24.7821	1.28104	0.233545241-8457063	0.334463	-7.22284	Exp2: Δ692-743 - ARS2 wt 2	enriched no hit
NUP37	NUP37	6.14441	2	4	-0.166829	23.2918	-1.28002	0.233885	0.334463	-7.22406	Exp2: Δ692-743 - ARS2 wt 2	no hit
PAK4	PAK4	5.81641	1	2	0.1225	23.3639	1.27293	0.236275	0.337306	-7.23254	Exp2: Δ692-743 - ARS2 wt 2	no hit
CANX	CANX	6.96331	3	9	-0.0892847	26.7529	-1.27137	0.236803	0.337485	-7.23441	Exp2: Δ692-743 - ARS2 wt 2	no hit
LRRC1	LRRC1	5.81586	2	4	0.104517	24.2576	1.269162392031-845	0.237554	0.33798	-7.23704	Exp2: Δ692-743 - ARS2 wt 2	enriched no hit
VDAC2	VDAC2	6.44729	3	3	0.104765	26.3638	1.25958R854A Y859A F871A063824	0.240828	0.342058	-7.24843	Exp2: Δ692-743 - ARS2 wt 2	enriched no hit
FAM120C	FAM120C	6.20368	3	6	0.098656	25.5544	1.25383	0.242817	0.344298	-7.25525	Exp2: Δ692-743 - ARS2 wt 2	no hit
ABCD3	ABCD3	6.1776	3	4	0.0988028	25.2493	1.23346	0.249956	0.353823	-7.27919	Exp2: Δ692-743 - ARS2 wt 2	enriched no hit
PSMD2	PSMD2	6.29535	2	2	-0.1074R854A Y859A F871A75866493	24.0097	-1.23211	0.250433	0.3539	-7.28076	Exp2: Δ692-743 - ARS2 wt 2	no hit
MTAP	MTAP	7.14651	3	7	-0.148505	27.4227	-1.22737	0.252122	0.355687	-7.28629	Exp2: Δ692-743 - ARS2 wt 2	no hit
TUBB	TUBB	7.26966	3	3	-0.107832	26.9934	-1.2243	0.253221	0.356638	-7.28987	Exp2: Δ692-743 - ARS2 wt 2	enriched no hit
GSTM3	GSTM3	6.35297	3	4	-0.1141	25.2956	-1.22222	0.253968	0.357089	-7.29228	Exp2: Δ692-743 - ARS2 wt 2	no hit
NDUFS1	NDUFS1	6.38746	3	6	0.177088	26.5413	1.21791	0.25552	0.35867	-7.29728	Exp2: Δ692-743 - ARS2 wt 2	no hit
IRS4	IRS4	6.23139	3	5	0.0829422	25.4774	1.20963	0.258526	0.362225	-7.30685	Exp2: Δ692-743 - ARS2 wt 2	enriched no hit
HNRNPUL1	HNRNPUL1	7.00807	3	13	-0.0858467	27.9507	-1.20856	0.258917	0.362225	-7.30809	Exp2: Δ692-743 - ARS2 wt 2	enriched no hit
CAPZB	CAPZB	6.87367	3	8	0.11-84576603828038	25.9906	1.1975	0.262978	0.367292	-7.32078	Exp2: Δ692-743 - ARS2 wt 2	no hit
SLC3A2	SLC3A2	6.48135	3	7	0.0871321	26.0678	1.19571	0.263642	0.367607	-7.32283	Exp2: Δ692-743 - ARS2 wt 2	no hit
NDUFV1	NDUFV1	5.98835	3	3	0.291438	23.8332	1.18855	0.266305	0.369809	-7.331	Exp2: Δ692-743 - ARS2 wt 2	no hit
CLTC	CLTC	6.57375	3	11	0.105046	25.1261	1.18835	0.266382	0.369809	-7.33123	Exp2: Δ692-743 - ARS2 wt 2	no hit
CAPZA1	CAPZA1	7.27137	3	5	-0.133243	25.3233	-1.1868	0.266961	0.369809	-7.33299	Exp2: Δ692-743 - ARS2 wt 2	no hit
CTPS1	CTPS1	6.83417	3	10	0.402898	26.9136	1.18673	0.266986	0.369809	-7.33307	Exp2: Δ692-743 - ARS2 wt 2	enriched no hit
RPN1	RPN1	6.97777	3	10	0.118606	26.0392	1.18048	0.269336	0.372448	-7.34017	Exp2: Δ692-743 - ARS2 wt 2	enriched no hit
GART	GART	6.59795	3	7	0.304709	26.1617	1.17352	0.271968	0.374952	-7.34803	Exp2: Δ692-743 - ARS2 wt 2	no hit
RPS7	RPS7	6.65935	2	5	0.15432	26.1918	1.17333	0.272041	0.374952	-7.34825	Exp2: Δ692-743 - ARS2 wt 2	no hit
CSE1L	CSE1L	6.13349	3	4	0.0898177	23.0692	1.17188	0.272592	0.375094	-7.34988	Exp2: Δ692-743 - ARS2 wt 2	enriched no hit
RUVBL2	RUVBL2	6.79895	3	14	-0.0846034	27.3224	-1.1676	0.274224	0.376721	-7.35469	Exp2: Δ692-743 - ARS2 wt 2	no hit
SAFB	SAFB	7.0296	3	6	-0.211533	25.4115	-1.16288	0.276038	0.378592	-7.36	Exp2: Δ692-743 - ARS2 wt 2	enriched no hit
CALM1	CALM1	6.89762	3	6	-0.101322	25.6555	-1.15251	0.280046	0.383462	-7.37157	Exp2: Δ692-743 - ARS2 wt 2	no hit
AIFM1	AIFM1	6.6202	3	8	-0.0887465	26.7546	-1.13036	0.288771	0.394764	-7.39606	Exp2: Δ692-743 - ARS2 wt 2	enriched no hit
VDAC1	VDAC1	6.56028	3	6	0.155319	24.4526	1.11931	0.293205	0.400172	-7.40814	Exp2: Δ692-743 - ARS2 wt 2	enriched no hit
YWHAG	YWHAG	6.02882	2	3	0.0782161	24.6381	1.1073	0.298084	0.40617	-7.42118	Exp2: Δ692-743 - ARS2 wt 2	no hit
NSF	NSF	5.97901	3	6	0.0895771	23.6676	1.10333	0.299708	0.40772	-7.42545	Exp2: Δ692-743 - ARS2 wt 2	no hit
ELP3	ELP3	6.18117	3	4	-0.0946563	24.9116	-1.10149	0.300467	0.40809	-7.42744378436R854A Y859A F871A	Exp2: Δ692-743 - ARS2 wt 2	no hit
ERCC2	ERCC2	6.46296	1	2	0.136322	25.0181	1.09934	0.301352	0.408629	-7.42975	Exp2: Δ692-743 - ARS2 wt 2	no hit
TCP1	TCP1	7.3607	3	17	-0.0738033	28.2573	-1.0956	0.302896	0.410059	-7.43376	Exp2: Δ692-743 - ARS2 wt 2	no hit
CORO1B	CORO1B	5.67241	2	3	0.143267	23.5063	1.09313	0.303919	0.410781	-7.43641	Exp2: Δ692-743 - ARS2 wt 2	no hit
DNAJA1	DNAJA1	6.92209	3	7	-0.127658	26.789	-1.08875	0.305745	0.412584	-7.4411	Exp2: Δ692-743 - ARS2 wt 2	enriched no hit
FAM120A	FAM120A	6.702	3	13	0.0830014	27.2516	1.08309	0.308112	0.415101-845419R854A Y859A F871A5	-7.44712	Exp2: Δ692-743 - ARS2 wt 2	enriched no hit
SF3B6	SF3B6	6.63215	3	4	-0.0804666	26.5021	-1.06007	0.31789	0.427596	-7.47139	Exp2: Δ692-743 - ARS2 wt 2	enriched no hit
NCAPG	NCAPG	6.00512	1	2	0.0888979	24.4783	1.05651	0.319424	0.42897	-7.47511	Exp2: Δ692-743 - ARS2 wt 2	no hit
DHX36	DHX36	6.74942	3	13	0.118813	26.9781	1.05103	0.32179580051-84518	0.431464	-7.48081	Exp2: Δ692-743 - ARS2 wt 2	enriched no hit
PSME3	PSME3	6.48298	3	5	-0.0848928	26.0591	-1.04518	0.32434	0.434181	-7.48687	Exp2: Δ692-743 - ARS2 wt 2	enriched no hit
EEF1D	EEF1D	6.65674	3	4	0.0863326	25.0988	1.04139	0.325999	0.435241	-7.49078	Exp2: Δ692-743 - ARS2 wt 2	no hit
TWF1	TWF1	5.57806	2	2	0.0908674	22.641	1.04055	0.326366	0.435241	-7.49164	Exp2: Δ692-743 - ARS2 wt 2	no hit
YME1L1	YME1L1	6.07449	2	3	0.1301-845198731269	24.5721	1.03981	0.326691	0.435241	-7.49241	Exp2: Δ692-743 - ARS2 wt 2	enriched no hit
DHX9	DHX9	7.40611	3	24	-0.1238	27.9295	-1.03725	0.327818	0.43605	-7.49505	Exp2: Δ692-743 - ARS2 wt 2	no hit
UBA1	UBA1	6.42351	3	9	0.132867	26.3452	1.02519	0.33316	0.442454	-7.50739	Exp2: Δ692-743 - ARS2 wt 2	no hit
RARS	RARS	6.351-845357142857	3	8	0.08R854A Y859A F871A02716833994	25.542	1.02383	0.333769	0.44256	-7.50877	Exp2: Δ692-743 - ARS2 wt 2	no hit
TPP2	TPP2	5.61646	3	3	0.106122	22.5791	1.01436	0.338017	0.447485	-7.51838	Exp2: Δ692-743 - ARS2 wt 2	no hit
ABCF1	ABCF1	5.64471	3	3	0.089615	23.5665	1.01191	0.339121	0.448239	-7.52085	Exp2: Δ692-743 - ARS2 wt 2	enriched no hit
SYNCRIP	SYNCRIP	6.71005	3	9	-0.0912622	25.6233	-1.01003	0.339971	0.448655	-7.52274	Exp2: Δ692-743 - ARS2 wt 2	enriched no hit
PHGDH	PHGDH	6.82686	3	9	-0.01-845859470113233	27.3436	-1.00758	0.34108	0.44941	-7.5252	Exp2: Δ692-743 - ARS2 wt 2	no hit
CAND1	CAND1	6.66077	3	15	-0.0985195	26.3242	-1.00296	0.343183	0.451471	-7.52984	Exp2: Δ692-743 - ARS2 wt 2	no hit
KCTD1	KCTD1	5.88962	2	2	0.087094	23.7921-8451203079	0.9937	0.347422	0.455995	-7.53908	Exp2: Δ692-743 - ARS2 wt 2	no hit
RPL11	RPL11	7.17641	3	4	0.0887848	27.4815	0.992048	0.348183	0.455995	-7.54072	Exp2: Δ692-743 - ARS2 wt 2	enriched no hit
CCT4	CCT4	7.58913	3	15	-0.0680867	27.871	-0.991893	0.348254	0.455995	-7.54087	Exp2: Δ692-743 - ARS2 wt 2	no hit
SSB	SSB	5.99303	3	3	-0.117064	24.5994	-0.990082	0.34909	0.456376	-7.54267	Exp2: Δ692-743 - ARS2 wt 2	no hit
SMC2	SMC2	6.03745	3	5	-0.0720273	25.1749	-0.98053	0.353521	0.46145	-7.5521	Exp2: Δ692-743 - ARS2 wt 2	no hit
PMpcDNA3.1A	PMpcDNA3.1A	7.00333	3	11	0.0817464	27.0754	0.970622	0.358162	0.466781	-7.5618	Exp2: Δ692-743 - ARS2 wt 2	no hit
GSR	GSR	6.91141	3	3	0.106344	25.725	0.96641	0.360149	0.468641	-7.5659	Exp2: Δ692-743 - ARS2 wt 2	no hit
GOT2	GOT2	6.2811	3	4	0.0693319	25.1195	0.963398	0.361574	0.469766	-7.56883	Exp2: Δ692-743 - ARS2 wt 2	no hit
LARS	LARS	6.03058	3	7	0.0876182	25.2077	0.950611	0.367673	0.47695	-7.58116	Exp2: Δ692-743 - ARS2 wt 2	no hit
ACAD9	ACAD9	6.53347	3	8	0.0720254	25.3293	0.938608	0.373466	0.483717	-7.59261	Exp2: Δ692-743 - ARS2 wt 2	no hit
ILKAP	ILKAP	6.43218	3	3	0.0729865	25.9018	0.937367	0.374069	0.48375	-7.59379	Exp2: Δ692-743 - ARS2 wt 2	enriched no hit
CTPS2	CTPS2	6.81534	3	12	-0.132402	27.1549	-0.933784	0.375813	0.41-84554039224044	-7.59718	Exp2: Δ692-743 - ARS2 wt 2	no hit
CCT2	CCT2	7.17352	3	17	-0.0681445	28.2545	-0.933714	0.375847	0.41-84554039224044	-7.59725	Exp2: Δ692-743 - ARS2 wt 2	no hit
XAB2	XAB2	5.68032	3	3	0.0656208	24.1121	0.932251	0.376561	0.484729	-7.59863	Exp2: Δ692-743 - ARS2 wt 2	enriched no hit
IARS	IARS	6.22242	3	10	0.0722403	25.5927	0.93008	0.377623	0.485349	-7.60068	Exp2: Δ692-743 - ARS2 wt 2	no hit
HSPA14	HSPA14	6.69419	3	8	-0.0941486	24.8824	-0.923428	0.380888	0.488796	-7.60693	Exp2: Δ692-743 - ARS2 wt 2	no hit
VPS35	VPS35	6.71528	3	7	0.0803676	27.151R854A Y859A F871A9286072	0.914755	0.385176	0.493543	-7.61502	Exp2: Δ692-743 - ARS2 wt 2	no hit
HSPA4L	HSPA4L	6.89113	3	20	0.0705028	27.9558	0.903173	0.390956	0.499521	-7.62573	Exp2: Δ692-743 - ARS2 wt 2	no hit
ATP5A1	ATP5A1	7.71459	3	18	0.0609816	28.7757	0.90302	0.391033	0.499521	-7.62587	Exp2: Δ692-743 - ARS2 wt 2	no hit
LMNB1	LMNB1	6.0334	3	3	0.0943419	24.9104	0.897006	0.39406	0.502621	-7.631388144R854A Y859A F871A48	Exp2: Δ692-743 - ARS2 wt 2	no hit
ATP6V1A	ATP6V1A	6.01179	3	6	0.0605377	23.107571-84528253	0.893805	0.395678	0.503918	-7.63431	Exp2: Δ692-743 - ARS2 wt 2	no hit
2017-09-02	2017-09-02	6.88275	3	6	-0.0999423	25.3122	-0.892276	0.396452	0.504138	-7.6357	Exp2: Δ692-743 - ARS2 wt 2	no hit
GSTM2	GSTM2	6.27886	3	5	-0.102772	25.808	-0.8R854A Y859A F871A84239636237	0.399905	0.507758	-7.64187	Exp2: Δ692-743 - ARS2 wt 2	no hit
PARK7	PARK7	7.65729	3	11	-0.138399	28.6526	-0.876691	0.404407	0.512697	-7.64979	Exp2: Δ692-743 - ARS2 wt 2	no hit
SFXN1	SFXN1	6.63628	3	6	0.0862605	24.9206	0.875391	0.405076	0.512769	-7.65096	Exp2: Δ692-743 - ARS2 wt 2	no hit
IKBKAP	IKBKAP	6.18284	3	7	-0.0730814	25.3985	-0.871603	0.407028	0.514463	-7.65435	Exp2: Δ692-743 - ARS2 wt 2	no hit
RPLP2	RPLP2	6.22551	2	5	-0.240787	25.934	-0.867088	0.409364	0.516637	-7.65837	Exp2: Δ692-743 - ARS2 wt 2	no hit
ILF3	ILF3	6.98348	3	12	-0.113789	27.5673	-0.865599	0.410136378744R854A Y859A F871A	0.516834	-7.65969	Exp2: Δ692-743 - ARS2 wt 2	no hit
CAMK2G|CAMK2D|CAMK2B	CAMK2G|CAMK2D|CAMK2B	6.48816	1	2	0.106609	25.4424	0.862862	0.411559	0.517848	-7.66212	Exp2: Δ692-743 - ARS2 wt 2	no hit
SH3GL1	SH3GL1	6.34556	3	6	0.0877155	24.7272	0.860299	0.412894	0.518733	-7.66439	Exp2: Δ692-743 - ARS2 wt 2	enriched no hit
COX6C	COX6C	6.92343	3	2	-0.0826448	25.7266	-0.859137	0.413501	0.518733	-7.66541	Exp2: Δ692-743 - ARS2 wt 2	no hit
FNTA	FNTA	5.96952	2	4	0.0957615	23.8714	0.85776	0.41422	0.518859	-7.66663	Exp2: Δ692-743 - ARS2 wt 2	no hit
OPA1	OPA1	6.94407	3	13	0.113257	27.3715	0.856269	0.415	0.51906	-7.66794	Exp2: Δ692-743 - ARS2 wt 2	no hit
COPE	COPE	6.12386	3	3	-0.0706081	25.3006	-0.850391	0.418085	0.522139	-7.6731	Exp2: Δ692-743 - ARS2 wt 2	enriched no hit
KCTD12	KCTD12	6.34236	3	2	-0.0811371	24.9573	-0.847121	0.419808	0.52224	-7.67595	Exp2: Δ692-743 - ARS2 wt 2	no hit
CAD	CAD	6.32904	3	7	0.0814392	25.6042	0.846918	0.419915	0.52224	-7.67613	Exp2: Δ692-743 - ARS2 wt 2	enriched no hit
KARS	KARS	6.256	3	6	-0.0584996	25.1627	-0.846035	0.420381	0.52224	-7.6769	Exp2: Δ692-743 - ARS2 wt 2	no hit
NCKAP1	NCKAP1	6.78866	3	13	-0.0919315	27.368	-0.844686	0.421094	0.52224	-7.67807	Exp2: Δ692-743 - ARS2 wt 2	no hit
NDUFA9	NDUFA9	5.86843	2	2	-0.0583972	24.05	-0.843517	0.421712	0.52224	-7.67909	Exp2: Δ692-743 - ARS2 wt 2	no hit
SKP1	SKP1	7.07805	3	7	0.0965216	27.0241	0.843153	0.421905	0.52224	-7.6794	Exp2: Δ692-743 - ARS2 wt 2	no hit
RBM39	RBM39	7.09354	3	12	-0.0730397	28.1361	-0.841459	0.422803	0.522579	-7.68087	Exp2: Δ692-743 - ARS2 wt 2	enriched no hit
ACADVL	ACADVL	6.51683	3	10	-0.0880453	26.8218	-0.838706	0.424264	0.523613	-7.68326	Exp2: Δ692-743 - ARS2 wt 2	no hit
PSMC2	PSMC2	6.46446	3	9	-0.0679367	26.1508	-0.821709	0.433365	0.534059	-7.69782	Exp2: Δ692-743 - ARS2 wt 2	no hit
ARpcDNA3.14	ARpcDNA3.14	6.73037	3	4	0.0639488	26.223	0.813244	0.437947	0.538912	-7.70498	Exp2: Δ692-743 - ARS2 wt 2	no hit
UPP1	UPP1	5.96242	2	2	0.074432	23.6994	0.800975	0.444646	0.546354	-7.71525	Exp2: Δ692-743 - ARS2 wt 2	enriched no hit
IGF2BP1	IGF2BP1	6.11717	3	3	0.0684304	24.9068	0.796686	0.447004	0.548447	-7.7188	Exp2: Δ692-743 - ARS2 wt 2	enriched no hit
ATP2A2	ATP2A2	6.27355	3	8	0.06841-845557001239	24.7409	0.794628	0.448138	0.549035	-7.7205	Exp2: Δ692-743 - ARS2 wt 2	enriched no hit
GMDS	GMDS	6.71064	3	5	-0.0646182	25.9773	-0.79304	0.449015	0.5491	-7.72181	Exp2: Δ692-743 - ARS2 wt 2	no hit
PRKCSH	PRKCSH	6.4827	3	7	0.0758314	24.0794	0.792159	0.449502	0.5491	-7.72254	Exp2: Δ692-743 - ARS2 wt 2	no hit
MRPL19	MRPL19	6.23142	3	4	0.0587864	25.1725	0.787278	0.452205	0.551599	-7.72654	Exp2: Δ692-743 - ARS2 wt 2	enriched no hit
HSD17B12	HSD17B12	6.53749	3	5	-0.05882	25.2459	-0.781752	0.45528	0.554542	-7.73106	Exp2: Δ692-743 - ARS2 wt 2	enriched no hit
ANXA2	ANXA2	6.98538	3	11	0.0852902	27.1527	0.779108	0.456756	0.555532	-7.7332	Exp2: Δ692-743 - ARS2 wt 2	no hit
PSMD10	PSMD10	6.43933	2	2	-0.0708179	25.1116	-0.773784	0.459737	0.558347	-7.73751	Exp2: Δ692-743 - ARS2 wt 2	no hit
HSPA4	HSPA4	7.55762	3	32	0.0541-8459474500937	29.6859	0.765048	0.464657	0.563506	-7.74452	Exp2: Δ692-743 - ARS2 wt 2	enriched no hit
EIF4G1	EIF4G1	5.98462	2	6	-0.0599015	23.2472815941R854A Y859A F871A	-0.754996	0.47036	0.569598	-7.7525	Exp2: Δ692-743 - ARS2 wt 2	no hit
CAPN1	CAPN1	6.45211	3	4	-0.0644441	25.6516	-0.750863	0.472719	0.571444	-7.75576	Exp2: Δ692-743 - ARS2 wt 2	no hit
PEPD	PEPD	6.28531	2	5	-0.0768861	24.4838	-0.749937	0.473248	0.571444	-7.75649	Exp2: Δ692-743 - ARS2 wt 2	no hit
DDX42	DDX42	6.71627	3	11	-0.0749452	25.5186	-0.72619	0.486956	0.586385	-7.77486	Exp2: Δ692-743 - ARS2 wt 2	no hit
SEC23A	SEC23A	6.60052	3	8	0.0556765	26.0172	0.726079	0.487021	0.586385	-7.77495	Exp2: Δ692-743 - ARS2 wt 2	no hit
HNRNPM	HNRNPM	7.19962	3	20	-0.0527566	27.7478	-0.701152	0.501682	0.60317	-7.79367	Exp2: Δ692-743 - ARS2 wt 2	enriched no hit
GMPS	GMPS	6.13434	3	6	0.11262	23.6957	0.694739	0.505498	0.606887	-7.7984	Exp2: Δ692-743 - ARS2 wt 2	no hit
NSMCE3	NSMCE3	6.15935	3	5	0.0571197	22.8130019836R854A Y859A F871A	0.690337	0.508128	0.609172	-7.80162	Exp2: Δ692-743 - ARS2 wt 2	enriched no hit
NUP43	NUP43	6.13367	1	2	-0.0748979	23.8142	-0.685309	0.511142	0.61191	-7.80527	Exp2: Δ692-743 - ARS2 wt 2	no hit
DCD	DCD	6.68775	2	4	0.509262	25.786	0.673042	0.51R854A Y859A F871A1960852391	0.619406	-7.81409	Exp2: Δ692-743 - ARS2 wt 2	no hit
PDCD6IP	PDCD6IP	5.92461	3	6	0.0692223	24.1151	0.672326	0.518976	0.619406	-7.8146	Exp2: Δ692-743 - ARS2 wt 2	enriched no hit
EIF3F	EIF3F	6.05767	1	2	0.0498532	23.4456	0.671263	0.519621	0.619406	-7.81535	Exp2: Δ692-743 - ARS2 wt 2	no hit
SLC25A12	SLC25A12	5.83983	2	2	0.0580065	23.4812	0.669423	0.520738	0.619856	-7.81666	Exp2: Δ692-743 - ARS2 wt 2	no hit
UFSP2	UFSP2	6.09085	2	5	0.0599801	24.2456	0.656328	0.528729	0.628475	-7.82587	Exp2: Δ692-743 - ARS2 wt 2	no hit
KCTD6	KCTD6	6.42597	3	3	-0.0488964	24.6391	-0.651275	0.531832	0.631268	-7.82938	Exp2: Δ692-743 - ARS2 wt 2	no hit
PPIL1	PPIL1	6.40895	3	4	-0.0445124	25.5741	-0.640309	0.538605	0.636822	-7.83691	Exp2: Δ692-743 - ARS2 wt 2	no hit
SLC25A3	SLC25A3	7.00454	3	5	-0.0441971	26.8848	-0.640067	0.538755	0.636822	-7.83707	Exp2: Δ692-743 - ARS2 wt 2	enriched no hit
ACOX1	ACOX1	6.5343	3	6	0.0580042	24.5959	0.640009	0.538791	0.636822	-7.83711	Exp2: Δ692-743 - ARS2 wt 2	no hit
LBR	LBR	5.9675	2	3	-0.0477971	24.3339	-0.637859	0.540125	0.6375	-7.83857	Exp2: Δ692-743 - ARS2 wt 2	enriched no hit
NOP58	NOP58	6.09711	3	3	0.0614094	24.3457	0.624853	0.548236	0.645451	-7.84732	Exp2: Δ692-743 - ARS2 wt 2	enriched no hit
DCAF7	DCAF7	6.21816	2	4	-0.0662019	22.5749	-0.624589	0.548402	0.645451	-7.8475	Exp2: Δ692-743 - ARS2 wt 2	no hit
FARSA	FARSA	7.74872	3	14	-0.0619529	28.3933	-0.620295	0.551096	0.647711	-7.85035	Exp2: Δ692-743 - ARS2 wt 2	no hit
DRG1	DRG1	6.22268	3	6	-0.0502263	24.9835	-0.615635	0.554028	0.650246	-7.85343	Exp2: Δ692-743 - ARS2 wt 2	no hit
PSMD14	PSMD14	6.24007	2	4	0.0483663	24.2R854A Y859A F871A850917015	0.610393	0.557337	0.653215	-7.85686	Exp2: Δ692-743 - ARS2 wt 2	no hit
AK2	AK2	5.84621	2	2	0.0949271	23.8424123R854A Y859A F871A758	0.60654	0.559777	0.654789	-7.85936	Exp2: Δ692-743 - ARS2 wt 2	no hit
CTH	CTH	6.35791	3	7	-0.0916535	24.85	-0.605805	0.560243	0.654789	-7.85984	Exp2: Δ692-743 - ARS2 wt 2	no hit
SRSF9	SRSF9	7.09967	3	8	0.0829576	27.1743	0.599141	0.564479	0.658278	-7.86413	Exp2: Δ692-743 - ARS2 wt 2	enriched no hit
RNF20	RNF20	6.24048	3	4	0.0400083	25.0092	0.598638	0.5648	0.658278	-7.86446	Exp2: Δ692-743 - ARS2 wt 2	no hit
HSD17B10	HSD17B10	7.31388	3	9	-0.0424412	26.9107	-0.59732	0.56564	0.658342	-7.8653	Exp2: Δ692-743 - ARS2 wt 2	no hit
TTC26	TTC26	5.258	1	2	0.039446	22.562	0.586341	0.572667	0.665596	-7.87226	Exp2: Δ692-743 - ARS2 wt 2	no hit
SLC25A5	SLC25A5	7.508	3	4	-0.0481373	27.4082	-0.575671	0.579542	0.672078	-7.87891	Exp2: Δ692-743 - ARS2 wt 2	enriched no hit
ARpcDNA3.13	ARpcDNA3.13	6.73544	3	3	-0.0546484	25.956	-0.575199	0.579848	0.672078	-7.8792	Exp2: Δ692-743 - ARS2 wt 2	no hit
LSM2	LSM2	5.94558	1	2	-0.0458785	24.1678	-0.557661	0.591251	0.684348	-7.88988	Exp2: Δ692-743 - ARS2 wt 2	no hit
NOMO1|NOMO3|NOMO2	NOMO1|NOMO3|NOMO2	6.22894	3	9	0.0388297	24.7314	0.550413	0.595998	0.68R854A Y859A F871A6627896315	-7.8942	Exp2: Δ692-743 - ARS2 wt 2	no hit
CPT2	CPT2	5.84474	2	3	-0.0392725	22.0173	-0.549617	0.596521	0.68R854A Y859A F871A6627896315	-7.89468	Exp2: Δ692-743 - ARS2 wt 2	no hit
LOC102724023|A0A096LPI6|C21ORF33	LOC102724023|A0A096LPI6|C21ORF33	7.38181	2	5	0.054784	27.642	0.547594	0.597851	0.689132	-7.89587	Exp2: Δ692-743 - ARS2 wt 2	no hit
ASCC3	ASCC3	5.45392	3	2	-0.0765645	21.1396	-0.545061	0.599517	0.689259	-7.89736	Exp2: Δ692-743 - ARS2 wt 2	enriched no hit
GDI2	GDI2	6.26247	3	3	-0.0433461	24.6151	-0.543904	0.60028	0.689259	-7.89804	Exp2: Δ692-743 - ARS2 wt 2	no hit
ISOC2	ISOC2	7.01452	3	4	-0.0636784	25.6974	-0.543678	0.600429	0.689259	-7.89817	Exp2: Δ692-743 - ARS2 wt 2	no hit
IMPDH2	IMPDH2	7.06755	3	13	-0.040638	27.3675	-0.541257	0.602026	0.690147	-7.89959	Exp2: Δ692-743 - ARS2 wt 2	no hit
ACACA	ACACA	6.2721	3	10	0.0512227	25.5732	0.535854	0.605598	0.693293	-7.90273	Exp2: Δ692-743 - ARS2 wt 2	no hit
MAPK14	MAPK14	5.94886	3	3	0.0433786	23.4654	0.528527	0.610459	0.697905	-7.90694	Exp2: Δ692-743 - ARS2 wt 2	no hit
SLC1A5	SLC1A5	6.19196	3	4	0.0483455	24.6114	0.521988	0.614815	0.701064	-7.91065	Exp2: Δ692-743 - ARS2 wt 2	no hit
KIF3C	KIF3C	6.31195	1	3	0.0587866	24.5409	0.521421	0.615194	0.701064	-7.91097	Exp2: Δ692-743 - ARS2 wt 2	no hit
PRKDC	PRKDC	7.08871	3	45	0.0387275	29.0741	0.520616	0.615731	0.701064	-7.91142	Exp2: Δ692-743 - ARS2 wt 2	enriched no hit
PSMD1	PSMD1	6.29608	3	6	-0.0385701	25.5122	-0.512559	0.621124	0.706244	-7.91592	Exp2: Δ692-743 - ARS2 wt 2	no hit
WDR61	WDR61	6.11069	3	3	-0.0529073	23.7465	-0.509133	0.623425	0.7079	-7.91781	Exp2: Δ692-743 - ARS2 wt 2	no hit
CPOX	CPOX	6.97513	3	7	0.0387026	27.1208	0.505105	0.626135	0.710016	-7.92003	Exp2: Δ692-743 - ARS2 wt 2	no hit
GPX1	GPX1	6.10438	3	3	0.0538104	24.6288	0.501025	0.628887	0.712173	-7.92225	Exp2: Δ692-743 - ARS2 wt 2	no hit
SPTAN1	SPTAN1	6.29943	3	13	0.0406074	25.9215	0.492377	0.63474	0.71783	-7.9269	Exp2: Δ692-743 - ARS2 wt 2	no hit
CECR5	CECR5	6.42213	2	3	0.0475015	25.6083	0.484685	0.639969	0.722768	-7.93098	Exp2: Δ692-743 - ARS2 wt 2	no hit
PHB2	PHB2	7.542	3	15	-0.036763	28.1082	-0.481792	0.64194	0.724019	-7.9325	Exp2: Δ692-743 - ARS2 wt 2	no hit
PRMT1	PRMT1	7.35574	3	11	-0.0589541	28.4282	-0.478643	0.64409	0.725467	-7.93414	Exp2: Δ692-743 - ARS2 wt 2	enriched no hit
DHTKD1	DHTKD1	5.83698	1	2	0.0588775	23.5886	0.472792	0.648094	0.728997	-7.93716	Exp2: Δ692-743 - ARS2 wt 2	no hit
PSMA6	PSMA6	6.77461	3	4	-0.0357092	26.8526	-0.469972	0.650028	0.730192	-7.93861	Exp2: Δ692-743 - ARS2 wt 2	enriched no hit
MTA2	MTA2	6.17964	3	3	-0.0389341	24.3387	-0.464668	0.653673	0.733304	-7.9413	Exp2: Δ692-743 - ARS2 wt 2	no hit
WDR77	WDR77	7.20239	3	6	-0.0357633	27.2259	-0.461503	0.655853	0.734766	-7.9429	Exp2: Δ692-743 - ARS2 wt 2	no hit
ADO	ADO	6.29033	3	6	0.0580037	23.9631	0.459213	0.657433	0.734939	-7.94404	Exp2: Δ692-743 - ARS2 wt 2	no hit
ARpcDNA3.15	ARpcDNA3.15	6.46069	3	3	0.0465357	26.0217	0.458736	0.657762	0.734939	-7.94428	Exp2: Δ692-743 - ARS2 wt 2	no hit
PSMC4	PSMC4	6.35562	3	5	-0.0432219	25.1858	-0.450184	0.663677	0.740561	-7.94851	Exp2: Δ692-743 - ARS2 wt 2	no hit
PSMC5	PSMC5	6.36083	3	7	0.0396443	24.7733	0.4297289831-845025	0.677927	0.754952	-7.95833	Exp2: Δ692-743 - ARS2 wt 2	no hit
ACTR2	ACTR2	6.82127	3	8	-0.0447395	26.6399	-0.429088	0.678375	0.754952	-7.95863	Exp2: Δ692-743 - ARS2 wt 2	no hit
RFC4	RFC4	6.44899	3	5	-0.0322588	25.5678	-0.424692	0.681457	0.757375	-7.96068	Exp2: Δ692-743 - ARS2 wt 2	no hit
RPS29	RPS29	6.47742	3	3	0.0559504	24.59	0.422555	0.682956	0.758036	-7.96166	Exp2: Δ692-743 - ARS2 wt 2	no hit
CAPZA2	CAPZA2	6.97342	3	6	-0.0527227	26.4177	-0.416408	0.68728	0.760936	-7.96448	Exp2: Δ692-743 - ARS2 wt 2	no hit
COPA	COPA	6.66308	3	13	0.0312801	27.5689	0.41626	0.687385	0.760936	-7.96455	Exp2: Δ692-743 - ARS2 wt 2	enriched no hit
EPRS	EPRS	6.65022	3	11	0.0301067	27.3189	0.407922	0.693269	0.766437	-7.96831	Exp2: Δ692-743 - ARS2 wt 2	no hit
EEF1B2	EEF1B2	6.95047	3	4	0.0472354	26.9259	0.401931	0.69751	0.77011	-7.97096	Exp2: Δ692-743 - ARS2 wt 2	no hit
UQCRC2	UQCRC2	6.71049	3	6	-0.0277651	26.8625	-0.385	0.709557	0.78238	-7.97825	Exp2: Δ692-743 - ARS2 wt 2	no hit
DARS	DARS	6.86697	3	12	0.0261974	26.7362	0.38202	0.711687	0.783697	-7.97951	Exp2: Δ692-743 - ARS2 wt 2	no hit
EIF4E	EIF4E	6.79273	3	4	-0.0631745	26.1434	-0.378962	0.713875	0.785075	-7.98078	Exp2: Δ692-743 - ARS2 wt 2	no hit
MSH6	MSH6	6.0611-84571428571	3	8	0.0410384	23.331	0.375336	0.716473	0.786899	-7.98228	Exp2: Δ692-743 - ARS2 wt 2	enriched no hit
ADSL	ADSL	6.18236	3	3	0.0432111	25.4772	0.371019	0.719571	0.788849	-7.98405	Exp2: Δ692-743 - ARS2 wt 2	no hit
UBASH3B	UBASH3B	5.92485	1	3	0.0334624	24.2276	0.370239	0.720131	0.788849	-7.98437	Exp2: Δ692-743 - ARS2 wt 2	no hit
CBSL|CBS	CBSL|CBS	7.21-8450321428571	3	10	-0.042964	26.3585	-0.365434	0.723586	0.790829	-7.98631	Exp2: Δ692-743 - ARS2 wt 2	no hit
LRRC47	LRRC47	6.04739	3	6	-0.021-84575882042901	23.7849	-0.365102	0.723826	0.790829	-7.98644	Exp2: Δ692-743 - ARS2 wt 2	enriched no hit
USP9X	USP9X	6.72137	3	18	0.0255987	27.3165	0.358895	0.7283	0.794682	-7.988901-84570843	Exp2: Δ692-743 - ARS2 wt 2	enriched no hit
FAM21A	FAM21A	5.84916	1	6	0.0304877	25.1464	0.352612	0.732841	0.798555	-7.99136	Exp2: Δ692-743 - ARS2 wt 2	no hit
PSMD3	PSMD3	6.38121	3	7	-0.0284173	25.7345	-0.350498	0.734371	0.798555	-7.99218	Exp2: Δ692-743 - ARS2 wt 2	no hit
ECHS1	ECHS1	7.33632	3	8	0.0321392	27.0755	0.350031	0.734709	0.798555	-7.99236	Exp2: Δ692-743 - ARS2 wt 2	no hit
VCP	VCP	6.40121	3	8	0.0272905	24.2851	0.347459	0.736573	0.798717	-7.99335	Exp2: Δ692-743 - ARS2 wt 2	no hit
PRDX6	PRDX6	6.574	3	5	0.0316428	25.7486	0.347195	0.736764	0.798717	-7.99345	Exp2: Δ692-743 - ARS2 wt 2	no hit
NUDC	NUDC	6.63483	3	9	-0.0306064	25.701	-0.331713	0.748022	0.809394	-7.99923	Exp2: Δ692-743 - ARS2 wt 2	no hit
COPRS	COPRS	6.02678	3	2	-0.0304981	22.9533	-0.330997	0.74R854A Y859A F871A4861764291	0.809394	-7.99949	Exp2: Δ692-743 - ARS2 wt 2	no hit
POLR2B	POLR2B	5.85071	2	3	-0.0319371	24.984	-0.313676	0.761219	0.822038	-8.00564	Exp2: Δ692-743 - ARS2 wt 2	enriched no hit
NUP107	NUP107	6.15818	3	11	-0.029037	24.2002	-0.301281	0.770336	0.830813	-8.00984	Exp2: Δ692-743 - ARS2 wt 2	enriched no hit
SMC4	SMC4	6.35302	3	11	-0.02399	25.9835	-0.295484	0.774612	0.834351	-8.01175	Exp2: Δ692-743 - ARS2 wt 2	no hit
YWHAE	YWHAE	7.19839	3	12	-0.025856	27.8076	-0.284976	0.782386	0.841642	-8.01512	Exp2: Δ692-743 - ARS2 wt 2	no hit
TMEM33	TMEM33	6.34678	2	2	0.0357894	23.9738	0.277477	0.787948	0.84654	-8.01745	Exp2: Δ692-743 - ARS2 wt 2	no hit
MIF	MIF	7.30203	3	3	-0.0383612	24.894	-0.269134	0.794152	0.852112	-8.01997	Exp2: Δ692-743 - ARS2 wt 2	no hit
SRSF10	SRSF10	6.8197	3	5	-0.0287996	24.9295	-0.267025	0.795723	0.852706	-8.02059	Exp2: Δ692-743 - ARS2 wt 2	enriched no hit
RPN2	RPN2	6.75035	3	4	0.0204731	24.9773	0.259303R854A Y859A F871A671265	0.801482	0.857781	-8.02284	Exp2: Δ692-743 - ARS2 wt 2	no hit
NME2|NME1	NME2|NME1	7.21154	1	5	0.0248566	27.2304	0.253763	0.805623	0.86038	-8.02441	Exp2: Δ692-743 - ARS2 wt 2	no hit
PFKFB2	PFKFB2	5.55391	1	2	0.0191339	23.2478809R854A Y859A F871A476	0.252457	0.8066	0.86038	-8.02478	Exp2: Δ692-743 - ARS2 wt 2	no hit
SLIT2	SLIT2	5.84943	3	3	0.0221013	23.4008	0.251934	0.806991	0.86038	-8.02493	Exp2: Δ692-743 - ARS2 wt 2	enriched no hit
TECR	TECR	7.04585	2	4	-0.021167	25.9291	-0.239933	0.815986	0.868864	-8.02819	Exp2: Δ692-743 - ARS2 wt 2	no hit
XPO1	XPO1	6.27304	3	6	0.0189255	25.5214	0.237156	0.818071	0.869766	-8.02893	Exp2: Δ692-743 - ARS2 wt 2	no hit
RRM2	RRM2	6.34302	2	3	-0.0249165	25.2996	-0.236042	0.818908	0.869766	-8.02922	Exp2: Δ692-743 - ARS2 wt 2	no hit
NCBP2	NCBP2	7.60049	3	9	-0.0233159	28.8583	-0.229164	0.824082	0.874153	-8.03099	Exp2: Δ692-743 - ARS2 wt 2	enriched no hit
ARpcDNA3.12	ARpcDNA3.12	7.14858	3	9	0.018325	26.3926	0.221151	0.830121	0.879445	-8.03299	Exp2: Δ692-743 - ARS2 wt 2	no hit
RACK1	RACK1	6.59516	3	6	0.0181963	25.4705	0.210773	0.837959	0.885669	-8.03548	Exp2: Δ692-743 - ARS2 wt 2	enriched no hit
FAM96B	FAM96B	5.88703	1	2	-0.0191898	22.7302	-0.210574	0.838109	0.885669	-8.03552	Exp2: Δ692-743 - ARS2 wt 2	no hit
PPA2	PPA2	7.06332	3	7	0.0190693	26.4944	0.206142	0.841462	0.888092	-8.03655	Exp2: Δ692-743 - ARS2 wt 2	no hit
USP5	USP5	5.75505	1	2	0.0194913	22.8208	0.204428	0.84276	0.888344	-8.03694	Exp2: Δ692-743 - ARS2 wt 2	no hit
CMTR1	CMTR1	5.78381	2	2	0.0251861	23.8286	0.197478	0.848028	0.892773	-8.03849	Exp2: Δ692-743 - ARS2 wt 2	no hit
CORO1C	CORO1C	6.34502	2	4	-0.0197166	25.1066	-0.194158	0.850547	0.894302	-8.03921	Exp2: Δ692-743 - ARS2 wt 2	no hit
HACL1	HACL1	6.46634	2	4	-0.0174309	25.0247	-0.189853	0.853816	0.895977	-8.04013	Exp2: Δ692-743 - ARS2 wt 2	no hit
ATPAF2	ATPAF2	6.05467	3	3	0.0400416	23.4763	0.189245	0.R854A Y859A F871A278449910715	0.895977	-8.04025	Exp2: Δ692-743 - ARS2 wt 2	enriched no hit
ATP5B	ATP5B	7.27695	3	10	0.0158793	27.3378	0.184738	0.857705	0.898446	-8.04119	Exp2: Δ692-743 - ARS2 wt 2	no hit
LDHA	LDHA	6.31335	3	2	-0.0268584	24.8666	-0.180938	0.860596	0.900341-8459089699	-8.04196	Exp2: Δ692-743 - ARS2 wt 2	no hit
GTF2I	GTF2I	6.02958	3	5	0.0160009	23.8181	0.175663	0.864613	0.903423	-8.04301	Exp2: Δ692-743 - ARS2 wt 2	enriched no hit
VIM	VIM	7.43742	3	25	0.0351888	27.892	0.171073	0.868111	0.905338	-8.04389	Exp2: Δ692-743 - ARS2 wt 2	no hit
HSP90AB1	HSP90AB1	7.08462	3	10	-0.0119299	26.4394	-0.170425	0.868605	0.905338	-8.04401	Exp2: Δ692-743 - ARS2 wt 2	enriched no hit
RUVBL1	RUVBL1	6.70048	3	9	0.0207201	25.9629	0.165036	0.872718	0.908494	-8.04502	Exp2: Δ692-743 - ARS2 wt 2	no hit
PRDX2	PRDX2	6.88575	3	5	0.0241481	25.9692	0.162414	0.874721	0.909287	-8.04549	Exp2: Δ692-743 - ARS2 wt 2	no hit
TP53	TP53	6.12247	2	3	0.0139733	23.7603	0.161197	0.87565	0.909287	-8.04571	Exp2: Δ692-743 - ARS2 wt 2	no hit
CAPN2	CAPN2	6.39152	3	2	-0.0144208	24.1644	-0.155465	0.880031	0.912706	-8.04672	Exp2: Δ692-743 - ARS2 wt 2	no hit
NPM1	NPM1	8.64751	3	16	0.0317088	29.004	0.150579	0.883769	0.91545	-8.04755	Exp2: Δ692-743 - ARS2 wt 2	no hit
ACOX3	ACOX3	6.21137	3	3	-0.0133779	24.6928	-0.138931	0.892694	0.923552	-8.04943	Exp2: Δ692-743 - ARS2 wt 2	no hit
NDUFA4	NDUFA4	6.53622	3	3	0.0123	25.347	0.133306	0.897009	0.926873	-8.05028	Exp2: Δ692-743 - ARS2 wt 2	enriched no hit
DNAJA2	DNAJA2	6.48715	3	6	0.0105952	26.4487	0.123119	0.904833	0.933533	-8.05173	Exp2: Δ692-743 - ARS2 wt 2	enriched no hit
NCBP1	NCBP1	8.39808	3	27	-0.0111744	31.1747	-0.122014	0.905683	0.933533	-8.05188	Exp2: Δ692-743 - ARS2 wt 2	enriched no hit
NCL	NCL	7.41761	3	24	-0.001-845195180067293	28.356	-0.105372	0.91849	0.94557	-8.05399	Exp2: Δ692-743 - ARS2 wt 2	no hit
C14ORF166	C14ORF166	6.47199	3	4	0.0101943	25.5778	0.0973078	0.924705	0.950801	-8.0549	Exp2: Δ692-743 - ARS2 wt 2	no hit
CYB5R3	CYB5R3	6.05031	3	4	0.0120794	22.5637	0.0846165	0.934497	0.959692	-8.05619	Exp2: Δ692-743 - ARS2 wt 2	enriched no hit
DNAJB11	DNAJB11	6.37676	3	4	-0.00692335	25.2684	-0.0815997	0.936827	0.959733	-8.05647	Exp2: Δ692-743 - ARS2 wt 2	enriched no hit
ALDH7A1	ALDH7A1	6.3255	3	5	-0.0122627	24.3769	-0.0781513	0.93949	0.959733	-8.05677	Exp2: Δ692-743 - ARS2 wt 2	no hit
RPP40	RPP40	6.53064	2	2	-0.00997292	24.1555	-0.077151	0.940263	0.959733	-8.05686	Exp2: Δ692-743 - ARS2 wt 2	no hit
GARS	GARS	6.7745	3	8	-0.006851-845589236678	26.5632	-0.0745504	0.942272	0.959733	-8.05708	Exp2: Δ692-743 - ARS2 wt 2	no hit
RPSA	RPSA	7.07476	3	7	-0.00590429	27.362	-0.074352	0.942426	0.959733	-8.05709	Exp2: Δ692-743 - ARS2 wt 2	enriched no hit
COPB1	COPB1	6.33509	3	6	-0.00544917	25.5291	-0.0741219	0.942604	0.959733	-8.05711	Exp2: Δ692-743 - ARS2 wt 2	enriched no hit
CACYBP	CACYBP	6.74747	2	5	-0.00511378	26.709	-0.0733686	0.943186	0.959733	-8.05718	Exp2: Δ692-743 - ARS2 wt 2	no hit
CBR4	CBR4	6.5831	3	5	0.0102378	24.9762	0.0727045	0.943699	0.959733	-8.05723	Exp2: Δ692-743 - ARS2 wt 2	no hit
RPL12	RPL12	6.58497	3	4	0.00760302	24.7232	0.0692222	0.946391	0.961304	-8.05751	Exp2: Δ692-743 - ARS2 wt 2	no hit
SLC25A22|SLC25A18	SLC25A22|SLC25A18	6.0175	3	3	-0.00475941	24.2288	-0.0639415	0.950474	0.963272	-8.0579	Exp2: Δ692-743 - ARS2 wt 2	enriched no hit
RPRD1A	RPRD1A	6.21395	1	2	0.0052512	24.4091	0.0637423	0.950628	0.963272	-8.05791	Exp2: Δ692-743 - ARS2 wt 2	no hit
PYGL	PYGL	5.87756	3	5	0.00582778	23.4812	0.0601247	0.9534260543531-845	0.964941	-8.05816	Exp2: Δ692-743 - ARS2 wt 2	no hit
EEF1A2	EEF1A2	6.46453	1	2	-0.00436129	24.1971	-0.0551023	0.957312	0.966696	-8.05848	Exp2: Δ692-743 - ARS2 wt 2	no hit
RFC2	RFC2	6.16962	1	2	0.00510938	24.5515	0.0549017	0.957467	0.966696	-8.0585	Exp2: Δ692-743 - ARS2 wt 2	no hit
YWHAQ	YWHAQ	6.65261	2	3	0.00366252	26.543	0.0501756	0.961125	0.969221	-8.05877	Exp2: Δ692-743 - ARS2 wt 2	no hit
RAP1A|RAP1B	RAP1A|RAP1B	6.56453	2	2	-0.00500914	24.3676	-0.0428417	0.966803	0.973775	-8.05915	Exp2: Δ692-743 - ARS2 wt 2	no hit
MYH10	MYH10	6.12904	3	8	-0.00263009	23.2981	-0.0307187	0.976193	0.982052	-8.05965	Exp2: Δ692-743 - ARS2 wt 2	no hit
PSMD11	PSMD11	6.37152	3	5	-0.00180261	24.8325	-0.025356	0.980348	0.98505	-8.05982	Exp2: Δ692-743 - ARS2 wt 2	no hit
TSN	TSN	6.03127	3	4	0.00099979	24.7474	0.0115386	0.991056	0.993484	-8.0601	Exp2: Δ692-743 - ARS2 wt 2	no hit
G6PD	G6PD	6.59376	3	8	0.00104453	26.3919	0.0113494	0.991203	0.993484	-8.0601	Exp2: Δ692-743 - ARS2 wt 2	no hit
CELF1	CELF1	6.49609	3	3	0.000726795	24.6563	0.0099362	0.992298	0.993484	-8.06012	Exp2: Δ692-743 - ARS2 wt 2	no hit
MRPL39	MRPL39	6.13205	3	3	-0.000372777	25.2362	-0.00460037	0.996434	0.996434	-8.06016	Exp2: Δ692-743 - ARS2 wt 2	enriched no hit
P0442_7191	P0442_719	7.27754	2	5	4.17548	29.3105	40.2547	4.02753e-11	3.37507e-08	16.3639	Exp2: K719A K722A K734A - ARS2 wt 2	enriched hit
THRAP31	THRAP3	7.27654	3	14	-2.54674	26.1529	-34.7841	1.40999e-10	4.32587e-08	15.1525	Exp2: K719A K722A K734A - ARS2 wt 2	enriched hit
WDR821	WDR82	7.65202	3	13	-2.80116	27.4452	-33.5313	1.93075e-10	4.32587e-08	14.8417	Exp2: K719A K722A K734A - ARS2 wt 2	enriched hit
CPSF21	CPSF2	6.82104	3	7	-2.38737	26.0964	-33.2695	2.06486e-10	4.32587e-08	14.7749	Exp2: K719A K722A K734A - ARS2 wt 2	enriched hit
ZC3H41	ZC3H4	7.86788	3	26	-2.68375	27.8808	-32.0476	2.844R854A Y859A F871A6115449E-10	4.76798e-08	14.455	Exp2: K719A K722A K734A - ARS2 wt 2	enriched hit
HNRNPC31	HNRNPC3	8.58006	3	23	-2.309R854A Y859A F871A28794914	30.2721	-28.7981	7.09962e-10	9.91581e-08	13.5293	Exp2: K719A K722A K734A - ARS2 wt 2	enriched hit
ZFC3H11	ZFC3H1	7.10302	3	35	-2.79615	26.9123	-27.2327	1.14436e-09	1.22818e-07	13.0394	Exp2: K719A K722A K734A - ARS2 wt 2	enriched hit
SKIV2L2 MTR41	SKIV2L2 MTR4	7.59431	3	37	-2.56442	28.6275	-27.1207	1.18532e-09	1.22818e-07	13.0031	Exp2: K719A K722A K734A - ARS2 wt 2	enriched hit
TUBA1B|TUBA1A1	TUBA1B|TUBA1A	8.14741	1	13	-1.91761	29.1896	-26.7831	1.31905e-09	1.22818e-07	12.8928	Exp2: K719A K722A K734A - ARS2 wt 2	hit
NCBP31	NCBP3	8.08405	3	23	-3.05304	28.9826	-25.9338	1.7364e-09	1.42144e-07	12.6081	Exp2: K719A K722A K734A - ARS2 wt 2	enriched hit
TUBB4B1	TUBB4B	7.72146	1	3	-2.1726	27.3608	-25.716	1.86585e-09	1.42144e-07	12.5335	Exp2: K719A K722A K734A - ARS2 wt 2	hit
SNRPA2	SNRPA	7.48038	3	7	-2.37955	25.5492	-25.4137	2.06372e-09	1.44116e-07	12.4287	Exp2: K719A K722A K734A - ARS2 wt 2	enriched hit
RALY1	RALY	7.63512	3	18	-1.96507	27.5051	-25.101	2.29342e-09	1.47837e-07	12.3188	Exp2: K719A K722A K734A - ARS2 wt 2	enriched hit
SNRNP701	SNRNP70	7.87234	3	18	-1.63688	27.4769	-24.1852	3.14745e-09	1.88397e-07	11.9881	Exp2: K719A K722A K734A - ARS2 wt 2	hit
CASC31	CASC3	6.77898	3	8	-2.10874	24.3441	-23.5624	3.92976e-09	2.19543e-07	11.7554	Exp2: K719A K722A K734A - ARS2 wt 2	hit
PHAX1	PHAX	7.59933	3	18	-3.09129	28.7996	-23.114	4.62745e-09	2.42362e-07	11.5836	Exp2: K719A K722A K734A - ARS2 wt 2	enriched hit
PRPF4B1	PRPF4B	6.82689	3	10	-2.25279	26.0637	-22.1681	6.59977e-09	3.2533e-07	11.2093	Exp2: K719A K722A K734A - ARS2 wt 2	enriched hit
ZC3H181	ZC3H18	7.1386	3	11	-2.8811	26.4425	-21.9679	7.12824e-09	3.31859e-07	11.1279	Exp2: K719A K722A K734A - ARS2 wt 2	hit
SPIN11	SPIN1	7.0836	3	6	-1.78056	26.3277	-21.5973	8.23561e-09	3.50601e-07	10.975	Exp2: K719A K722A K734A - ARS2 wt 2	hit
PPP1R9B1	PPP1R9B	6.2139	3	7	-1.73888	24.8496	-21.5568	8.36755e-09	3.50601e-07	10.9582	Exp2: K719A K722A K734A - ARS2 wt 2	enriched hit
SNRPD21	SNRPD2	7.66183	3	9	-1.67375	28.2544	-20.4757	1.294266572R854A Y859A F871A89E-08	5.16474e-07	10.495	Exp2: K719A K722A K734A - ARS2 wt 2	enriched hit
ANLN1	ANLN	6.70876	3	18	-1.88666	25.3873	-20.1717	1.46897e-08	5.59545e-07	10.3602	Exp2: K719A K722A K734A - ARS2 wt 2	hit
CPSF11	CPSF1	6.87398	3	20	-1.49014	25.339	-19.1507	2.27911e-08	8.07101e-07	9.89123	Exp2: K719A K722A K734A - ARS2 wt 2	enriched hit
C7ORF55|LUC7L21	C7ORF55|LUC7L2	7.39324	1	8	-1.89807	27.4411	-19.1187	2.31151e-08	8.07101e-07	9.87613	Exp2: K719A K722A K734A - ARS2 wt 2	hit
ZCCHC81	ZCCHC8	6.70061	3	13	-1.68666	26.0343	-18.9486	2.49269e-08	8.3555e-07	9.79536	Exp2: K719A K722A K734A - ARS2 wt 2	enriched hit
DDX231	DDX23	6.73608	3	14	-1.77051	25.4226	-18.6344	2.87049e-08	9.25179e-07	9.64419	Exp2: K719A K722A K734A - ARS2 wt 2	enriched hit
RPL341	RPL34	7.29031	3	5	-1.47518	26.7269	-18.3183	3.31604e-08	1.0292e-06	9.48944	Exp2: K719A K722A K734A - ARS2 wt 2	hit
PTCD31	PTCD3	6.61795	3	12	-1.38923	25.3188	-17.621	4.59814e-08	1.37616e-06	9.13824	Exp2: K719A K722A K734A - ARS2 wt 2	enriched hit
SNRPD31	SNRPD3	7.47619	3	3	-1.6554	25.6381	-17.392311-84526148	5.13231e-08	1.48306e-06	9.01997	Exp2: K719A K722A K734A - ARS2 wt 2	enriched hit
SNRNP2001	SNRNP200	7.05007	3	36	-1.22584	28.0775	-16.8795	6.59984e-08	1.79172e-06	8.74901	Exp2: K719A K722A K734A - ARS2 wt 2	enriched hit
AGGF11	AGGF1	7.24803	3	16	-2.37646	26.7181167R854A Y859A F871A534	-16.8709	6.62809e-08	1.79172e-06	8.7444	Exp2: K719A K722A K734A - ARS2 wt 2	enriched hit
SNRPB|SNRPN1	SNRPB|SNRPN	7.26424	3	4	-1.63187	26.0143	-15.8631	1.11079e-07	2.89228e-06	8.1867	Exp2: K719A K722A K734A - ARS2 wt 2	enriched hit
EXOSC101	EXOSC10	6.68447	3	11	-1.42337	24.8872	-15.8156	1.13896e-07	2.89228e-06	8.15961	Exp2: K719A K722A K734A - ARS2 wt 2	enriched hit
PRPF81	PRPF8	7.14354	3	32	-1.17035	27.7041	-15.7469	1.18125e-07	2.91144e-06	8.12016	Exp2: K719A K722A K734A - ARS2 wt 2	enriched hit
SNRPGP15|SNRPG1	SNRPGP15|SNRPG	6.98892	3	4	-1.29676	25.4938	-15.3078	1.49608e-07	3.52517e-06	7.86432	Exp2: K719A K722A K734A - ARS2 wt 2	hit
SARS21	SARS2	6.91339	3	8	1.10326	25.9013	15.284	1.51565e-07	3.52517e-06	7.85024	Exp2: K719A K722A K734A - ARS2 wt 2	hit
SRSF61	SRSF6	6.98771	3	5	-1.19406	26.7222	-15.2355	1.55646e-07	3.52517e-06	7.82145	Exp2: K719A K722A K734A - ARS2 wt 2	enriched hit
RBM71	RBM7	6.73773	3	4	-1.81872	25.0379	-15.1138	1.66416e-07	3.66992e-06	7.74893	Exp2: K719A K722A K734A - ARS2 wt 2	enriched hit
P0442_ARS2 wt 1	P0442_GA	7.95163	2	4	-3.60645	26.2027	-14.6809	2.12023e-07	4.55578e-06	7.48622	Exp2: K719A K722A K734A - ARS2 wt 2	enriched hit
SNRPD11	SNRPD1	7.12318	3	3	-1.01426	26.2049	-14.4729	2.38745e-07	4.90672e-06	7.35736	Exp2: K719A K722A K734A - ARS2 wt 2	enriched hit
SET1	SET	6.90593	3	6	-1.84459	26.7686	-14.4322	2.44407e-07	4.90672e-06	7.33191	Exp2: K719A K722A K734A - ARS2 wt 2	enriched hit
SRSF41	SRSF4	6.87097	3	5	-1.08762	26.6725	-14.4215	2.45921e-07	4.90672e-06	7.3252	Exp2: K719A K722A K734A - ARS2 wt 2	enriched hit
ACIN11	ACIN1	6.101	3	5	-1.73502	22.4281	-14.2099	2.78059e-07	5.41892e-06	7.19177	Exp2: K719A K722A K734A - ARS2 wt 2	enriched hit
SRSF21	SRSF2	7.38165	2	4	-1.00566	25.687	-14.1312	2.91193e-07	5.54591e-06	7.14162	Exp2: K719A K722A K734A - ARS2 wt 2	hit
MRPS51	MRPS5	6.62469	3	8	-1.45448	24.4506	-13.9551	3.23112e-07	6.01707e-06	7.02855	Exp2: K719A K722A K734A - ARS2 wt 2	enriched hit
RPL321	RPL32	6.79491	3	4	-0.96781-8456586253	24.821	-13.783	3.58135e-07	6.52429e-06	6.91664	Exp2: K719A K722A K734A - ARS2 wt 2	candidate
MRPS151	MRPS15	6.7033	3	5	-1.21531	24.6853	-13.3618	4.63032e-07	8.25576e-06	6.63708	Exp2: K719A K722A K734A - ARS2 wt 2	enriched hit
MRPS221	MRPS22	6.99216	3	11	-1.25056	27.2749	-13.1032	5.4414e-07	9.49978e-06	6.4613	Exp2: K719A K722A K734A - ARS2 wt 2	enriched hit
RBM251	RBM25	6.90278	3	8	-1.05874	26.2242	-12.9786	5.88739e-07	1.0005e-05	6.37547	Exp2: K719A K722A K734A - ARS2 wt 2	enriched hit
THOC11	THOC1	6.67638	3	8	-0.979511	26.5817	-12.9568	5.96958e-07	1.0005e-05	6.36037	Exp2: K719A K722A K734A - ARS2 wt 2	enriched candidate
WDR481	WDR48	6.64228	3	7	0.924343	26.9R854A Y859A F871A989484485	12.5712	7.65551e-07	1.25791e-05	6.0892	Exp2: K719A K722A K734A - ARS2 wt 2	enriched candidate
RPL361	RPL36	6.40568	3	2	-1.01179	23.6462	-12.38	8.68259e-07	1.39923e-05	5.95189	Exp2: K719A K722A K734A - ARS2 wt 2	hit
PRPF40A1	PRPF40A	6.52217	3	8	-1.03609	23.91	-12.1163911-8453504	1.03591e-06	1.6379e-05	5.75926	Exp2: K719A K722A K734A - ARS2 wt 2	enriched hit
MRPS71	MRPS7	6.3056	2	4	-1.03974	24.711	-11.8628	1.23166e-06	1.91136e-05	5.57031	Exp2: K719A K722A K734A - ARS2 wt 2	enriched hit
KIF3A1	KIF3A	6.36238	2	3	-1.16545	23.7305	-11.7739	1.30976e-06	1.99559e-05	5.50319	Exp2: K719A K722A K734A - ARS2 wt 2	hit
RPL271	RPL27	7.33947	3	4	-1.17254	26.887	-11.3352	1.78493e-06	2.67102e-05	5.16506	Exp2: K719A K722A K734A - ARS2 wt 2	hit
PRPF41	PRPF4	6.40915	3	5	-0.833964	25.3476	-11.1572	2.02995e-06	2.98438e-05	5.02449	Exp2: K719A K722A K734A - ARS2 wt 2	enriched candidate
PIP4K2C1	PIP4K2C	6.98407	3	8	1.13288	27.1004	11.0451	2.20327e-06	3.18334e-05	4.93494	Exp2: K719A K722A K734A - ARS2 wt 2	enriched hit
EXOSC91	EXOSC9	6.75586	3	3	-0.994918	25.6549	-10.9524	2.35912e-06	3.35074e-05	4.86023	Exp2: K719A K722A K734A - ARS2 wt 2	enriched candidate
RPL51	RPL5	7.43261	3	10	-1.08045	27.3637	-10.8483	2.54872e-06	3.51215e-05	4.77571	Exp2: K719A K722A K734A - ARS2 wt 2	hit
KPNA11	KPNA1	7.09022	3	7	-0.767896	28.1776	-10.8442	2.55657617531-8454E-06	3.51215e-05	4.77235	Exp2: K719A K722A K734A - ARS2 wt 2	enriched candidate
WDR51	WDR5	6.36208	3	6	-1.05243	24.2201	-10.7121	2.82287e-06	3.81542e-05	4.66401	Exp2: K719A K722A K734A - ARS2 wt 2	enriched hit
VWA81	VWA8	5.76601	2	5	0.868951	24.9309	10.5872	3.10324e-06	4.1278e-05	4.56045	Exp2: K719A K722A K734A - ARS2 wt 2	enriched candidate
GRPEL11	GRPEL1	6.3415	3	4	1.04246	26.3486	10.5455	3.20366e-06	4.19479e-05	4.52562	Exp2: K719A K722A K734A - ARS2 wt 2	hit
DAP31	DAP3	6.54837	3	7	-0.844347	25.0374	-10.2868	3.91253e-06	5.04415e-05	4.30698	Exp2: K719A K722A K734A - ARS2 wt 2	enriched candidate
SRSF71	SRSF7	7.15172	3	5	-0.925412	26.9105	-10.1747	4.27237e-06	5.42462e-05	4.21073	Exp2: K719A K722A K734A - ARS2 wt 2	enriched candidate
DHX301	DHX30	6.96654	3	24	-0.72481	27.2375	-10.1417	4.38539e-06	5.48501e-05	4.18217	Exp2: K719A K722A K734A - ARS2 wt 2	candidate
SNRNP401	SNRNP40	6.40127	3	3	-1.08774	24.8289	-10.1183	4.4673e-06	5.50529e-05	4.16192	Exp2: K719A K722A K734A - ARS2 wt 2	enriched hit
P4HA11	P4HA1	6.50713	2	5	-0.753363	24.7886	-9.97126	5.02314e-06	6.10057e-05	4.03362	Exp2: K719A K722A K734A - ARS2 wt 2	candidate
EXOSC81	EXOSC8	6.54077	3	4	-1.13391	24.6752	-9.91676	5.24825e-06	6.28291e-05	3.98565	Exp2: K719A K722A K734A - ARS2 wt 2	enriched hit
MRPS261	MRPS26	6.97626	3	8	-0.752655	26.3594	-9.88437	5.38729e-06	6.35852e-05	3.95704	Exp2: K719A K722A K734A - ARS2 wt 2	enriched candidate
PIP4K2A1	PIP4K2A	6.9525	3	6	0.96682	26.4468	9.714045091-845144	6.189e-06	7.20331e-05	3.80524	Exp2: K719A K722A K734A - ARS2 wt 2	candidate
PIP4K2B1	PIP4K2B	6.23319	3	6	0.862241	26.1444	9.62882	6.63903e-06	7.62124e-05	3.72843	Exp2: K719A K722A K734A - ARS2 wt 2	candidate
CSNK2A11	CSNK2A1	7.03987	3	10	-1.07806	26.4173	-9.60119	6.79261e-06	7.69217e-05	3.7034	Exp2: K719A K722A K734A - ARS2 wt 2	enriched hit
RPL18A1	RPL18A	6.85632	3	3	-0.910257	27.5729	-9.50338	7.36876e-06	8.23336e-05	3.61431	Exp2: K719A K722A K734A - ARS2 wt 2	candidate
PRPF32	PRPF3	6.17414	3	6	-0.882813	24.0451	-9.4794	7.51808e-06	8.28967e-05	3.59235	Exp2: K719A K722A K734A - ARS2 wt 2	candidate
EIF4A31	EIF4A3	6.77068	3	11	-0.879201	26.4618	-9.43652	7.79361e-06	8.48188e-05	3.55296	Exp2: K719A K722A K734A - ARS2 wt 2	enriched candidate
PPIL21	PPIL2	6.30015	2	3	0.69632	25.194	9.2788	8.90731e-06	9.56965e-05	3.40679	Exp2: K719A K722A K734A - ARS2 wt 2	candidate
THOC21	THOC2	6.85548	3	19	-0.650542	27.1214	-9.25265	9.10846e-06	9.66189e-05	3.38235	Exp2: K719A K722A K734A - ARS2 wt 2	enriched candidate
EXOSC61	EXOSC6	6.34369	3	4	-0.886748	24.8272	-9.16821	9.79302e-06	0.000102582	3.30305	Exp2: K719A K722A K734A - ARS2 wt 2	candidate
CSNK2A21	CSNK2A2	6.48375	3	6	-0.733116	25.3784	-8.97527	1.15808e-05	0.000119811	3.11955	Exp2: K719A K722A K734A - ARS2 wt 2	enriched candidate
RPS81	RPS8	7.16378	3	9	-0.925311	27.4908	-8.91256	1.22374e-05	0.00012506	3.0592	Exp2: K719A K722A K734A - ARS2 wt 2	candidate
CPNE21	CPNE2	5.5686	1	2	0.760335	23.0835	8.82441	1.32307e-05	0.000133583	2.97379	Exp2: K719A K722A K734A - ARS2 wt 2	candidate
PRPF38B1	PRPF38B	6.74262	3	7	-0.679135	26.7677	-8.73965	1.42706e-05	0.000142366	2.891	Exp2: K719A K722A K734A - ARS2 wt 2	enriched candidate
IBA571	IBA57	6.5118	3	4	0.972375	25.5367	8.65857	1.53505e-05	0.000150467	2.81118	Exp2: K719A K722A K734A - ARS2 wt 2	enriched candidate
MCM31	MCM3	7.23664	3	22	0.713842	28.0457	8.64851	1.54905e-05	0.000150467	2.80124	Exp2: K719A K722A K734A - ARS2 wt 2	enriched candidate
KPNA31	KPNA3	7.19166	3	4	-0.663075	27.068	-8.62945	1.576e-05	0.000150467	2.78237	Exp2: K719A K722A K734A - ARS2 wt 2	enriched candidate
PLD31	PLD3	6.241	3	4	0.823897	25.2261	8.62659	0.000015800R854A Y859A F871A9223136	0.000150467	2.77954	Exp2: K719A K722A K734A - ARS2 wt 2	candidate
ANP32A|ANP32C1	ANP32A|ANP32C	6.6068	1	2	-1.30755	25.6549	-8.53595	1.71588e-05	0.000161563	2.68933	Exp2: K719A K722A K734A - ARS2 wt 2	hit
CCNB11	CCNB1	6.25603	3	3	0.586751	26.0892668381-8457	8.52368	1.73523e-05	0.000161569	2.67706	Exp2: K719A K722A K734A - ARS2 wt 2	enriched candidate
PDCD61	PDCD6	6.54012	3	3	-1.46108	24.5023	-8.51036	1.75651e-05	0.000161753	2.66372	Exp2: K719A K722A K734A - ARS2 wt 2	enriched hit
SRP141	SRP14	6.3321-845	2	3	1.16937	25.5726	8.46164	1.83684e-05	0.000167313	2.61479	Exp2: K719A K722A K734A - ARS2 wt 2	hit
RPL10A1	RPL10A	6.47255	3	7	-1.10497	23.9891	-8.42497	1.89998e-05	0.000171203	2.57782	Exp2: K719A K722A K734A - ARS2 wt 2	enriched hit
RPS111	RPS11	7.51168	3	7	-0.706475	26.4038	-8.33832	2.05891e-05	0.00018355	2.48993	Exp2: K719A K722A K734A - ARS2 wt 2	candidate
SAP181	SAP18	5.64349	1	2	-1.17024	22.226	-8.31071	2.11258e-05	0.000184923	2.46178	Exp2: K719A K722A K734A - ARS2 wt 2	hit
CPNE31	CPNE3	6.13363	2	2	0.713207	25.5329	8.30622	2.12145e-05	0.000184923	2.4572	Exp2: K719A K722A K734A - ARS2 wt 2	enriched candidate
HNRNPU1	HNRNPU	8.13236	3	29	-0.625181	30.2638	-8.29665	2.14051e-05	0.000184923	2.44741	Exp2: K719A K722A K734A - ARS2 wt 2	enriched candidate
PDK31	PDK3	6.94545	2	5	0.591188	26.6394	8.27545	2.1834e-05	0.000186703	2.42572	Exp2: K719A K722A K734A - ARS2 wt 2	candidate
SNX271	SNX27	6.49132	3	7	0.636102	26.7691	8.17665	2.39613e-05	0.000202824	2.32402	Exp2: K719A K722A K734A - ARS2 wt 2	enriched candidate
MRPS21	MRPS2	6.74239	3	5	-0.764297	26.438	-8.08039	2.62559e-05	0.000220024	2.22399	Exp2: K719A K722A K734A - ARS2 wt 2	enriched candidate
NOSIP1	NOSIP	6.46122	3	4	0.690639	24.9225	8.06509	2.66425e-05	0.00022092	2.20801	Exp2: K719A K722A K734A - ARS2 wt 2	enriched candidate
EFTUD21	EFTUD2	6.R854A Y859A F871A38821428571	3	17	-0.799684	26.4046	-8.05227	2.69713e-05	0.00022092	2.1946	Exp2: K719A K722A K734A - ARS2 wt 2	enriched candidate
MRPS91	MRPS9	6.R854A Y859A F871A83071428571	3	10	-0.847852	26.9084	-8.04523	0.0000271536181-8457466	0.00022092	2.18723	Exp2: K719A K722A K734A - ARS2 wt 2	enriched candidate
RPL261	RPL26	6.88492	2	3	-0.882195	26.364	-8.02569	2.7667e-05	0.000222899	2.16674	Exp2: K719A K722A K734A - ARS2 wt 2	candidate
MRPS161	MRPS16	6.62691	3	3	-0.761053	25.7418	-8.01588	2.79289e-05	0.000222899	2.15644	Exp2: K719A K722A K734A - ARS2 wt 2	enriched candidate
SF3B31	SF3B3	7.47821	3	22	-0.55526	28.1728	-7.96763	2.92571e-05	0.000231296	2.10563	Exp2: K719A K722A K734A - ARS2 wt 2	no hit
ARGLU11	ARGLU1	6.69214	3	2	-0.645149	25.5966	-7.9546	2.96274e-05	0.000232035	2.09188	Exp2: K719A K722A K734A - ARS2 wt 2	candidate
RPS91	RPS9	7.14391	3	10	-0.577818	27.0228	-7.91693	3.07281e-05	0.000238427	2.05199	Exp2: K719A K722A K734A - ARS2 wt 2	no hit
CRKL1	CRKL	6.25081	3	4	0.8331	25.1857	7.89217	3.14757e-05	0.000241988	2.02571	Exp2: K719A K722A K734A - ARS2 wt 2	candidate
NFS11	NFS1	6.54416	3	4	0.705945	25.7379	7.76372	3.56916e-05	0.000271905	1.88828	Exp2: K719A K722A K734A - ARS2 wt 2	enriched candidate
RPL301	RPL30	6.93532	3	5	-1.40381	25.642	-7.73297	3.67907e-05	0.000277753	1.85512	Exp2: K719A K722A K734A - ARS2 wt 2	enriched hit
RBBP61	RBBP6	6.21653	3	3	-0.5434911146R854A Y859A F871A62	25.0173	-7.68146	3.87165e-05	0.000289682	1.79935	Exp2: K719A K722A K734A - ARS2 wt 2	enriched no hit
MRPS311	MRPS31	6.58988	2	2	-1.02075	24.3416	-7.66488	3.93598e-05	0.00029189	1.78134	Exp2: K719A K722A K734A - ARS2 wt 2	hit
SNRPF1	SNRPF	7.39055	2	2	-1.44199	25.0736	-7.64599	4.01068e-05	0.00029482	1.76079	Exp2: K719A K722A K734A - ARS2 wt 2	hit
CAB391	CAB39	6.79911	1	2	0.57412	23.0572	7.56481	4.35009e-05	0.00031438911-84572R854A Y859A F871A	1.67201	Exp2: K719A K722A K734A - ARS2 wt 2	no hit
CSNK2B1	CSNK2B	6.92477	3	4	-1.29742	25.4458	-7.56439	4.35193e-05	0.00031438911-84572R854A Y859A F871A	1.67155	Exp2: K719A K722A K734A - ARS2 wt 2	enriched hit
HNRNPUL21	HNRNPUL2	6.97968	3	15	-0.506275	26.335	-7.53975	4.46114e-05	0.000319524	1.64447	Exp2: K719A K722A K734A - ARS2 wt 2	enriched no hit
RPL13A1	RPL13A	6.75327	3	6	-0.987876	25.7891	-7.45947	0.00004831-845158877603	0.000343612	1.55575	Exp2: K719A K722A K734A - ARS2 wt 2	candidate
MRPS61	MRPS6	6.48085	2	2	-0.689237	24.31	-7.44326	4.91883e-05	0.00034631-84583192696	1.53775	Exp2: K719A K722A K734A - ARS2 wt 2	candidate
RPS21	RPS2	7.75959	3	12	-0.614814	29.4163	-7.42713	5.00031e-05	0.000349188	1.5198	Exp2: K719A K722A K734A - ARS2 wt 2	enriched candidate
ESYT11	ESYT1	5.94508	2	5	0.520866	23.3196	7.41796	5.04724e-05	0.000349553	1.5096	Exp2: K719A K722A K734A - ARS2 wt 2	no hit
WRNIP11	WRNIP1	6.43561	3	7	-0.63632	25.2331	-7.35727	5.37052e-05	0.000366	1.44177	Exp2: K719A K722A K734A - ARS2 wt 2	enriched candidate
PPP1CC1	PPP1CC	6.39248	3	3	-0.618621	24.436	-7.3547	5.3847e-05	0.000366	1.43889	Exp2: K719A K722A K734A - ARS2 wt 2	enriched candidate
ABCE11	ABCE1	5.62634	3	3	0.614435	22.459	7.34548	5.43596e-05	0.000366	1.42R854A Y859A F871A482172794	Exp2: K719A K722A K734A - ARS2 wt 2	enriched candidate
EIF3CL|EIF3C1	EIF3CL|EIF3C	6.20795	3	5	-0.653044	24.1648	-7.34129	5.45942e-05	0.000366	1.42384	Exp2: K719A K722A K734A - ARS2 wt 2	enriched candidate
NOC2L1	NOC2L	5.6777	1	2	-0.566675	23.3174	-7.32773	5.53609e-05	0.000368194	1.40861	Exp2: K719A K722A K734A - ARS2 wt 2	no hit
RPL91	RPL9	7.04723	3	5	-0.587999	26.9326	-7.17094	6.51416e-05	0.000429804857831-8457	1.23094	Exp2: K719A K722A K734A - ARS2 wt 2	candidate
SNRPB21	SNRPB2	6.9923	3	4	-0.73077	26.8179	-7.1635	6.56504e-05	0.000429804857831-8457	1.22245	Exp2: K719A K722A K734A - ARS2 wt 2	candidate
MTHFD1L1	MTHFD1L	6.16356	3	6	0.561024	25.0795	7.13729	6.74794e-05	0.000438355	1.19245	Exp2: K719A K722A K734A - ARS2 wt 2	enriched no hit
FUS1	FUS	6.98184	3	8	1.20453	26.7009	7.11539	6.90508e-05	0.000445112	1.16732	Exp2: K719A K722A K734A - ARS2 wt 2	enriched hit
PYCR11	PYCR1	7.74086	3	11	0.527238	28.9724	7.1064	6.97072e-05	0.000445913	1.15699	Exp2: K719A K722A K734A - ARS2 wt 2	enriched no hit
RPL71	RPL7	6.62684	3	4	-0.996687	25.4429	-7.09146	7.08134e-05	0.000446558	1.1398	Exp2: K719A K722A K734A - ARS2 wt 2	candidate
MRPS271	MRPS27	6.96178	3	8	-0.753854	27.0281	-7.09065	7.08737e-05	0.000446558	1.13887	Exp2: K719A K722A K734A - ARS2 wt 2	enriched candidate
BUB31	BUB3	6.84073	3	9	-0.579335	25.8222	-7.07429	0.000072101-84569509521	0.000449719	1.12002	Exp2: K719A K722A K734A - ARS2 wt 2	enriched no hit
P4HB1	P4HB	6.75864	3	15	-0.70814	25.0336	-7.06983	7.24488e-05	0.000449719	1.11488	Exp2: K719A K722A K734A - ARS2 wt 2	candidate
PRKAR2A1	PRKAR2A	5.97579	3	3	0.515986	23.3252	7.05337	7.37222e-05	0.000454259	1.09586	Exp2: K719A K722A K734A - ARS2 wt 2	no hit
RPS181	RPS18	7.81858	3	7	-0.68529	28.4142	-6.96704	8.08125e-05	0.000494313	0.995642	Exp2: K719A K722A K734A - ARS2 wt 2	candidate
TRAP11	TRAP1	6.16261	3	4	0.714535	24.8205	6.93304	8.38073e-05	0.000508917	0.955936	Exp2: K719A K722A K734A - ARS2 wt 2	enriched candidate
PPIB1	PPIB	6.42501	3	6	0.61087	24.8231	6.92407	8.46174e-05	0.000510139	0.94544	Exp2: K719A K722A K734A - ARS2 wt 2	candidate
RPL151	RPL15	6.43005	3	4	-0.70526	24.4591	-6.8681-84594064001	8.98004e-05	0.00053752	0.880581	Exp2: K719A K722A K734A - ARS2 wt 2	enriched candidate
C1QBP1	C1QBP	7.44186	3	5	-0.581792	27.9218	-6.8585	9.08099e-05	0.000539707	0.868386	Exp2: K719A K722A K734A - ARS2 wt 2	enriched no hit
MDH21	MDH2	6.22117	3	6	0.57313	23.9368	6.83341	9.33095e-05	0.000550657	0.838768	Exp2: K719A K722A K734A - ARS2 wt 2	no hit
ERP441	ERP44	6.59476	3	5	0.503692	26.6039	6.77609	9.93075e-05	0.000581956	0.77082	Exp2: K719A K722A K734A - ARS2 wt 2	enriched no hit
VPS391	VPS39	5.39634	1	2	0.488918	22.5964	6.74832	0.000102365	0.00059407	0.737757	Exp2: K719A K722A K734A - ARS2 wt 2	no hit
TUFM1	TUFM	7.24426	3	16	0.497662	28.4776	6.7445	0.000102793	0.00059407	0.733207	Exp2: K719A K722A K734A - ARS2 wt 2	enriched no hit
ELAVL11	ELAVL1	7.97523	3	11	0.640985	29.2043	6.71048	0.000106697	0.000609222	0.69256	Exp2: K719A K722A K734A - ARS2 wt 2	enriched candidate
VARS21	VARS2	5.76118	3	5	0.541775	24.7903	6.70902	0.000106868	0.000609222	0.69081	Exp2: K719A K722A K734A - ARS2 wt 2	enriched no hit
EXOSC71	EXOSC7	6.41666	3	5	-0.748842	25.1723	-6.69825	0.00010814	0.000612309	0.677907	Exp2: K719A K722A K734A - ARS2 wt 2	candidate
KPNA61	KPNA6	7.09483	3	7	-0.536976	26.9715335601-845	-6.6864	0.000109559	0.000616178	0.663698	Exp2: K719A K722A K734A - ARS2 wt 2	enriched no hit
PKM1	PKM	7.48398	3	21	0.465866	28.5284	6.66616	0.000112029R854A Y859A F871A398973	0.000622655	0.6393R854A Y859A F871A63882114	Exp2: K719A K722A K734A - ARS2 wt 2	no hit
RPS161	RPS16	7.67949	3	11	-0.656185	27.6328	-6.66481	0.000112197	0.000622655	0.637763	Exp2: K719A K722A K734A - ARS2 wt 2	candidate
MRPS18B1	MRPS18B	6.74367	3	5	-0.596362	25.4124	-6.63951	0.000115376	0.000636084	0.607308	Exp2: K719A K722A K734A - ARS2 wt 2	enriched candidate
THOC51	THOC5	6.28998	3	8	-1.13774	24.1494	-6.61266	0.00011886	0.000651009	0.57488	Exp2: K719A K722A K734A - ARS2 wt 2	enriched hit
RIOK11	RIOK1	6.29632	3	6	-0.554789	24.5402	-6.59823	0.000120779	0.000657226	0.557421	Exp2: K719A K722A K734A - ARS2 wt 2	enriched no hit
PDK21	PDK2	5.76918	2	2	0.554851	24.4643	6.54955	0.000127508	0.000689364	0.498341	Exp2: K719A K722A K734A - ARS2 wt 2	no hit
RPL131	RPL13	7.5405	3	7	-1.01752	27.3837	-6.53421	0.000129713	0.00069679	0.47966	Exp2: K719A K722A K734A - ARS2 wt 2	hit
PLS31	PLS3	7.23096	3	18	0.563249	28.1998	6.47099	0.000139252	0.000743269	0.402349	Exp2: K719A K722A K734A - ARS2 wt 2	enriched no hit
RPL23A1	RPL23A	6.73338	3	6	-0.560353	25.7302	-6.44543	0.000143324	0.00076016	0.370958	Exp2: K719A K722A K734A - ARS2 wt 2	no hit
RPS261	RPS26	6.99315	3	2	-0.593263	25.4826	-6.42926	0.000145968	0.000769315	0.351047	Exp2: K719A K722A K734A - ARS2 wt 2	candidate
RPL35A1	RPL35A	7.13633	2	2	-1.02386	26.2044	-6.41633	0.00014812	0.000775781	0.335104	Exp2: K719A K722A K734A - ARS2 wt 2	hit
RPS51	RPS5	7.15354	3	8	-0.923624	26.9335	-6.40775	0.000149567	0.000778494	0.324517	Exp2: K719A K722A K734A - ARS2 wt 2	enriched candidate
AP2A11	AP2A1	6.03725	1	4	0.463832	24.2389	6.36482	0.000157045	0.000807899	0.271392	Exp2: K719A K722A K734A - ARS2 wt 2	no hit
PTBP11	PTBP1	7.34802	3	7	0.783039	26.4654	6.36427	0.000157145	0.000807899	0.270702	Exp2: K719A K722A K734A - ARS2 wt 2	enriched candidate
HSPA51	HSPA5	8.25449	3	38	0.595569	31.7169	6.30382	0.000168385	0.000860406	0.195494	Exp2: K719A K722A K734A - ARS2 wt 2	enriched candidate
DCPS1	DCPS	5.95577	3	2	0.630418	23.4011	6.24648	0.000179866	0.000908499	0.123706	Exp2: K719A K722A K734A - ARS2 wt 2	enriched candidate
RPL61	RPL6	6.95121	3	7	-0.554725	25.6401	-6.246	0.000179965	0.000908499	0.123107	Exp2: K719A K722A K734A - ARS2 wt 2	no hit
EXOSC21	EXOSC2	6.59958	3	3	-0.635386	25.0053	-6.23691	0.000181864	0.000912585	0.111687	Exp2: K719A K722A K734A - ARS2 wt 2	candidate
IDH3B1	IDH3B	6.27214	3	2	1.00453	24.9958	6.18292	0.000193601	0.0009657	0.0436408	Exp2: K719A K722A K734A - ARS2 wt 2	enriched hit
PTRH21	PTRH2	6.13258	2	2	0.580345771-8459478	24.2169	6.11563	0.000209403	0.00103834	-0.0417	Exp2: K719A K722A K734A - ARS2 wt 2	no hit
FARS21	FARS2	6.35683	3	4	0.737321781R854A Y859A F871A657	25.6753	6.09948	0.000213403	0.00105195	-0.0622757	Exp2: K719A K722A K734A - ARS2 wt 2	enriched candidate
RPUSD31	RPUSD3	6.13064	3	3	0.552808	23.9759	6.092582951-845137	0.000215135	0.00105429	-0.07106730661-845064	Exp2: K719A K722A K734A - ARS2 wt 2	enriched no hit
SMC1A1	SMC1A	6.12578	3	6	0.418762	25.5142	6.08022	0.00021828	0.00106175	-0.0861-8457015496649	Exp2: K719A K722A K734A - ARS2 wt 2	enriched no hit
ACAT11	ACAT1	6.30432	3	4	0.470406	24.8995	6.07667	0.000219193	0.00106175	-0.0913829	Exp2: K719A K722A K734A - ARS2 wt 2	no hit
HACD31	HACD3	6.35436	2	3	0.576521	24.3128	6.00348	0.000238964	0.00115051	-0.185263	Exp2: K719A K722A K734A - ARS2 wt 2	enriched no hit
RBM451	RBM45	6.35893	2	3	0.523507	24.5448	5.99891	0.000240263	0.00115051	-0.191152	Exp2: K719A K722A K734A - ARS2 wt 2	enriched no hit
PDCD6IP1	PDCD6IP	5.92461	3	6	0.614824	24.1151	5.97152	0.000248201	0.00118177555815R854A Y859A F871A	-0.226478	Exp2: K719A K722A K734A - ARS2 wt 2	enriched candidate
SF3A11	SF3A1	7.32553	3	17	-0.504029	28.4319	-5.95926	0.000251848	0.00119237	-0.242328	Exp2: K719A K722A K734A - ARS2 wt 2	no hit
MPP61	MPP6	6.22084	3	7	0.582398	25.1215	5.86403	0.000282247	0.00132878	-0.366113	Exp2: K719A K722A K734A - ARS2 wt 2	enriched no hit
ERCC31	ERCC3	5.86158	2	2	0.517244	23.5105	5.81479	0.000299519	0.00140222	-0.430603	Exp2: K719A K722A K734A - ARS2 wt 2	enriched no hit
RBBP41	RBBP4	6.59386	3	4	-0.399098	26.0904	-5.78269	0.000311395	0.001442	-0.472814	Exp2: K719A K722A K734A - ARS2 wt 2	no hit
RPL81	RPL8	7.16666	3	5	-0.939611	25.8123	-5.77911	0.000312751	0.001442	-0.47753	Exp2: K719A K722A K734A - ARS2 wt 2	candidate
SAFB1	SAFB	7.0296	3	6	-1.05105	25.4115	-5.77799	0.000313179	0.001442	-0.479015	Exp2: K719A K722A K734A - ARS2 wt 2	enriched hit
RPS191	RPS19	7.15929	3	6	-0.682522	26.738	-5.76041	0.000319941	0.00146509	-0.502199	Exp2: K719A K722A K734A - ARS2 wt 2	enriched candidate
ALDH18A11	ALDH18A1	6.7148	3	8	0.457791	24.6897	5.74594	0.000325629	0.00148303	-0.521322	Exp2: K719A K722A K734A - ARS2 wt 2	no hit
TCAF11	TCAF1	6.06481	3	3	0.542685	24.0973	5.73983	0.000328064	0.00148604	-0.529404	Exp2: K719A K722A K734A - ARS2 wt 2	enriched no hit
GBA1	GBA	6.29325	3	4	0.55593	26.2927	5.71866	0.000336653	0.00151675	-0.557448	Exp2: K719A K722A K734A - ARS2 wt 2	no hit
RPL171	RPL17	6.96583	3	5	-0.72205	24.9747	-5.65883	0.000362277	0.00162346	-0.637017	Exp2: K719A K722A K734A - ARS2 wt 2	candidate
HSPH11	HSPH1	7.04493	3	15	0.49873	27.9857	5.62569	0.000377382	0.00166951	-0.681312	Exp2: K719A K722A K734A - ARS2 wt 2	enriched no hit
CFL11	CFL1	6.87438	3	8	1.01628	25.3606	5.6251	0.000377659	0.00166951	-0.682109	Exp2: K719A K722A K734A - ARS2 wt 2	hit
PIP5K1A1	PIP5K1A	6.36762	2	2	0.408388	24.9388	5.62324	0.000378528	0.00166951	-0.684601	Exp2: K719A K722A K734A - ARS2 wt 2	no hit
RPL141	RPL14	7.01159	3	4	-0.710839	25.9696	-5.55879	0.000410006	0.00179118	-0.771192	Exp2: K719A K722A K734A - ARS2 wt 2	candidate
SRSF51	SRSF5	6.53415	3	5	-0.543584	25.3719	-5.55467	0.000412112	0.00179118	-0.776742	Exp2: K719A K722A K734A - ARS2 wt 2	enriched no hit
SF3B11	SF3B1	7.4083	3	26	-0.378917	28.1182	-5.55386	0.000412527	0.00179118	-0.777834	Exp2: K719A K722A K734A - ARS2 wt 2	no hit
NCBP11	NCBP1	8.39808	3	27	-0.504762	31.1747	-5.51154	0.000434889	0.00187508	-0.835032	Exp2: K719A K722A K734A - ARS2 wt 2	enriched no hit
PPIA1	PPIA	7.38505	3	10	1.19694	26.9489	5.50625	0.000437777	0.00187508	-0.842202	Exp2: K719A K722A K734A - ARS2 wt 2	hit
HNRNPA11	HNRNPA1	7.64341	3	13	0.430774	28.6149	5.50482	0.000438564	0.00187508	-0.844147	Exp2: K719A K722A K734A - ARS2 wt 2	enriched no hit
MSH21	MSH2	6.24835	3	7	0.391954	25.728	5.45195	0.000468647	0.00199157	-0.916003	Exp2: K719A K722A K734A - ARS2 wt 2	enriched no hit
MTHFD11	MTHFD1	5.97804	3	5	0.472559	23.8985	5.44871	0.000470562	0.00199157	-0.920418	Exp2: K719A K722A K734A - ARS2 wt 2	enriched no hit
PRPF191	PRPF19	6.78478	3	5	-0.449613	26.4367	-5.42901	0.000482389	0.00201957	-0.947294	Exp2: K719A K722A K734A - ARS2 wt 2	no hit
MRPL451	MRPL45	5.98436	1	2	-0.563115	24.3676	-5.42795	0.00048304	0.00201957	-0.948755	Exp2: K719A K722A K734A - ARS2 wt 2	no hit
WBSCR161	WBSCR16	6.85702	1	3	0.50909	26.725311R854A Y859A F871A9254	5.4257	0.000484408	0.00201957	-0.951817	Exp2: K719A K722A K734A - ARS2 wt 2	no hit
RPL7A1	RPL7A	7.30394	3	9	-0.713419	26.4096	-5.41281	0.000492364	0.00204258	-0.969454	Exp2: K719A K722A K734A - ARS2 wt 2	candidate
STUB11	STUB1	6.8346	3	7	0.493829	26.6882	5.4074	0.000495742	0.00204646	-0.976853	Exp2: K719A K722A K734A - ARS2 wt 2	enriched no hit
CLPB1	CLPB	6.80799	3	9	0.49666	26.8972	5.38123	0.000512447	0.00210045	-1.01273	Exp2: K719A K722A K734A - ARS2 wt 2	enriched no hit
SRSF11	SRSF1	7.66981	3	13	-0.571076	28.2657	-5.37735	0.000514975	0.00210045	-1.01805	Exp2: K719A K722A K734A - ARS2 wt 2	enriched no hit
RPS61	RPS6	6.93164	3	4	-0.72193	25.8555	-5.37359	0.000517441	0.00210045	-1.02322	Exp2: K719A K722A K734A - ARS2 wt 2	candidate
RPL291	RPL29	6.62664	3	3	-0.537655	24.8867	-5.37145	0.0005181-845713030456	0.00210045	-1.02615	Exp2: K719A K722A K734A - ARS2 wt 2	no hit
LUC7L31	LUC7L3	7.14979	3	13	-0.379205	27.0614	-5.34486	0.000536691	0.00215663	-1.06274	Exp2: K719A K722A K734A - ARS2 wt 2	enriched no hit
RPS101	RPS10	7.24387	3	8	-0.467035	27.7667	-5.3398	0.000540159	0.00215663	-1.06971	Exp2: K719A K722A K734A - ARS2 wt 2	no hit
PRMT51	PRMT5	7.76532	3	17	-0.48374	29.0786	-5.33939	0.000540445	0.00215663	-1.07029	Exp2: K719A K722A K734A - ARS2 wt 2	enriched no hit
FUBP31	FUBP3	6.569	3	7	0.368219	26.0107	5.31314	0.000558858	0.00221923	-1.10652	Exp2: K719A K722A K734A - ARS2 wt 2	no hit
HNRNPLL|HNRPLL1	HNRNPLL|HNRPLL	6.98424	3	9	-0.85049	26.4146	-5.30955	0.000561428	0.00221923	-1.11149	Exp2: K719A K722A K734A - ARS2 wt 2	enriched candidate
FECH1	FECH	5.94459	3	3	0.378335	23.2759	5.26917	0.000591233	0.00232588	-1.16742	Exp2: K719A K722A K734A - ARS2 wt 2	enriched no hit
HADHB1	HADHB	7.09749	3	10	-0.378184	27.12	-5.26483	0.000594545	0.00232588	-1.17346	Exp2: K719A K722A K734A - ARS2 wt 2	no hit
NUP1551	NUP155	6.84878	3	13	0.847521	26.6043	5.26196	0.000596736	0.00232588	-1.17744	Exp2: K719A K722A K734A - ARS2 wt 2	enriched candidate
EIF3L1	EIF3L	6.42328	3	7	-0.424256	25.7665	-5.25666	0.000600814	0.00233094	-1.1848	Exp2: K719A K722A K734A - ARS2 wt 2	enriched no hit
MYBBP1A1	MYBBP1A	6.42476	3	9	-0.455527	25.3412	-5.22839	0.000623097	0.0023964	-1.22417	Exp2: K719A K722A K734A - ARS2 wt 2	enriched no hit
ALYREF1	ALYREF	7.6252	3	9	-0.564549	28.0675	-5.228	0.000623408	0.0023964	-1.22471	Exp2: K719A K722A K734A - ARS2 wt 2	enriched no hit
TXN1	TXN	7.14298	3	4	1.03499	26.4394	5.1742	0.000668347	0.00255742	-1.29992	Exp2: K719A K722A K734A - ARS2 wt 2	hit
NT5DC21	NT5DC2	7.01547	3	11	0.367553	27.4318	5.1656	0.000675848	0.00257436	-1.31198	Exp2: K719A K722A K734A - ARS2 wt 2	enriched no hit
RPL211	RPL21	6.82494	3	3	-0.725965	25.5432	-5.1416	0.000697272	0.00264396	-1.34568	Exp2: K719A K722A K734A - ARS2 wt 2	candidate
EIF3B1	EIF3B	6.51202	3	9	-0.389549	24.827	-5.13572	0.000702635	0.00265229	-1.35396	Exp2: K719A K722A K734A - ARS2 wt 2	no hit
PITRM11	PITRM1	6.71679	3	9	1.15017	26.0214	5.11143	0.000725263	0.00272543	-1.38818	Exp2: K719A K722A K734A - ARS2 wt 2	hit
RAN1	RAN	6.84288	3	4	0.368625	26.931544281R854A Y859A F871A3	5.09938	0.000736777	0.00275634	-1.40511-8452787245	Exp2: K719A K722A K734A - ARS2 wt 2	no hit
TOE11	TOE1	6.22564	3	3	0.389265	24.0407	5.07592	0.000759772	0.00282973	-1.43836	Exp2: K719A K722A K734A - ARS2 wt 2	enriched no hit
PUM31	PUM3	5.88581	3	2	-0.478844	24.2874	-5.06604	0.000769682	0.00285395	-1.45234	Exp2: K719A K722A K734A - ARS2 wt 2	enriched no hit
PDE121	PDE12	5.54141	1	2	0.421498	22.6634	5.03837	0.000798206	0.00294668	-1.49161	Exp2: K719A K722A K734A - ARS2 wt 2	no hit
LRPPRC1	LRPPRC	6.80399	3	18	0.354332	27.4577	5.01587	0.000822245	0.00301114	-1.52361	Exp2: K719A K722A K734A - ARS2 wt 2	enriched no hit
LETM11	LETM1	5.95334	3	4	0.399568	25.5934	5.01364	0.000824665	0.00301114	-1.52678	Exp2: K719A K722A K734A - ARS2 wt 2	no hit
HSPA1B|HSPA1A1	HSPA1B|HSPA1A	8.6574	3	25	0.437671	31.8714	5.012	0.000826448	0.00301114	-1.5291111-84550634	Exp2: K719A K722A K734A - ARS2 wt 2	enriched no hit
DDX461	DDX46	6.7175	3	10	-0.460311	26.3171	-4.96743	0.000876692	0.00316724	-1.59275	Exp2: K719A K722A K734A - ARS2 wt 2	enriched no hit
CDKN2A1	CDKN2A	6.01178	3	3	0.673434	23.7543	4.96501	0.000879504	0.00316724	-1.5962	Exp2: K719A K722A K734A - ARS2 wt 2	enriched candidate
LARS21	LARS2	6.11582	2	2	0.370676	23.8959	4.96158	0.000883518	0.00316724	-1.60111	Exp2: K719A K722A K734A - ARS2 wt 2	no hit
BAG41	BAG4	6.04327	3	2	0.420083	23.9071	4.96083	0.000884407	0.00316724	-1.6022	Exp2: K719A K722A K734A - ARS2 wt 2	enriched no hit
PRDX11	PRDX1	7.47587	1	5	1.26613	28.3283	4.95514	0.000891117	0.00317769	-1.61034	Exp2: K719A K722A K734A - ARS2 wt 2	hit
AGL1	AGL	6.39063	3	9	0.451111	26.6075	4.948840344R854A Y859A F871A48	0.000898609	0.00319083	-1.61937	Exp2: K719A K722A K734A - ARS2 wt 2	enriched no hit
FN3KRP1	FN3KRP	6.38912	2	5	0.607296	25.2976	4.94388	0.000904564	0.00319842	-1.62649	Exp2: K719A K722A K734A - ARS2 wt 2	candidate
SND11	SND1	6.02105	3	3	0.367681-8450726092	24.3175	4.90441	0.000953437	0.00335706	-1.68319	Exp2: K719A K722A K734A - ARS2 wt 2	enriched no hit
PPP4R3A1	PPP4R3A	6.64796	3	9	-0.441835	26.4179	-4.88888	0.000973449	0.00341318	-1.70556	Exp2: K719A K722A K734A - ARS2 wt 2	no hit
TRMT111	TRMT11	5.96082	1	2	0.737154	23.743	4.87059	0.0009976	0.00348083	-1.73196	Exp2: K719A K722A K734A - ARS2 wt 2	candidate
RPS241	RPS24	6.82518	3	6	-0.59444	25.3415	-4.86802	0.001001050044801-845	0.00348083	-1.73567	Exp2: K719A K722A K734A - ARS2 wt 2	candidate
EEF21	EEF2	7.02867	3	15	0.486395	27.102	4.86323	0.0010075	0.00348878	-1.74259	Exp2: K719A K722A K734A - ARS2 wt 2	enriched no hit
SERPINH11	SERPINH1	6.90269	3	10	0.395647	26.4292	4.85765	0.00101507	0.00350053	-1.75065	Exp2: K719A K722A K734A - ARS2 wt 2	enriched no hit
PRDX31	PRDX3	7.10949	3	4	0.652215	26.5R854A Y859A F871A82146219	4.83596	0.00104512	0.00357826	-1.78206	Exp2: K719A K722A K734A - ARS2 wt 2	candidate
DNAJC101	DNAJC10	6.83597	3	7	0.545766	26.3797	4.83523	0.00104615	0.00357826	-1.78312	Exp2: K719A K722A K734A - ARS2 wt 2	enriched no hit
ST13|ST13P51	ST13|ST13P5	6.46351	1	2	0.519063	25.6097	4.81993	0.00106793	0.00363286	-1.8053	Exp2: K719A K722A K734A - ARS2 wt 2	no hit
EPHX11	EPHX1	5.90588	3	3	0.344429	24.1088	4.81796	0.00107078	0.00363286	-1.80817	Exp2: K719A K722A K734A - ARS2 wt 2	no hit
RPL33	RPL3	7.04843	2	5	-0.51238	25.9735	-4.80267	0.00109311	0.00369365	-1.83038	Exp2: K719A K722A K734A - ARS2 wt 2	no hit
EIF3A1	EIF3A	6.41232	3	10	-0.436759	24.5032	-4.79765	0.00110055	0.00370387	-1.83768011-8453284	Exp2: K719A K722A K734A - ARS2 wt 2	enriched no hit
RPS121	RPS12	6.4537	2	2	-0.463022	24.779	-4.78411	0.00112089	0.00375285	-1.85738	Exp2: K719A K722A K734A - ARS2 wt 2	no hit
PSMD81	PSMD8	6.30199	3	2	-0.479917	25.4934	-4.78203	0.00112406	0.00375285	-1.86042	Exp2: K719A K722A K734A - ARS2 wt 2	enriched no hit
TRA2B1	TRA2B	7.08264	3	6	-0.433728	26.1-8455166716146	-4.76519	0.00115001	0.00380942	-1.88496	Exp2: K719A K722A K734A - ARS2 wt 2	enriched no hit
RPL351	RPL35	7.10654	3	6	-0.636281	25.9495	-4.76513	0.0011501	0.00380942	-1.88505	Exp2: K719A K722A K734A - ARS2 wt 2	candidate
DNAJC71	DNAJC7	6.41787	3	4	0.513007	26.2629	4.73468	0.00119869	0.00395472	-1.92955	Exp2: K719A K722A K734A - ARS2 wt 2	enriched no hit
HMGCL1	HMGCL	6.22505	3	3	0.553475	25.4212	4.72195	0.00121964	0.00400806	-1.94818	Exp2: K719A K722A K734A - ARS2 wt 2	no hit
ANXA21	ANXA2	6.98538	3	11	0.516398	27.1527	4.71719	0.00122758	0.0040082	-1.95515	Exp2: K719A K722A K734A - ARS2 wt 2	no hit
GRB21	GRB2	6.37155	2	2	0.404356	22.9183	4.7162	0.00122925	0.0040082	-1.95661	Exp2: K719A K722A K734A - ARS2 wt 2	no hit
HNRNPD1	HNRNPD	6.88162	3	3	0.410187	26.2388	4.70607	0.00124635	0.00404821	-1.97146	Exp2: K719A K722A K734A - ARS2 wt 2	no hit
IPO111	IPO11	6.7109	3	8	0.413117	27.0407	4.67163	0.00130647	0.00422711	-2.02208	Exp2: K719A K722A K734A - ARS2 wt 2	enriched no hit
P3H31	P3H3	6.02392	3	3	-0.446427	24.4968	-4.64832	0.00134891	0.00434765	-2.05643	Exp2: K719A K722A K734A - ARS2 wt 2	enriched no hit
RNMT1	RNMT	6.64827	3	10	0.3345	27.0148	4.63202	0.00137948	0.00442914	-2.08049	Exp2: K719A K722A K734A - ARS2 wt 2	enriched no hit
PPP2R5D1	PPP2R5D	6.52102	2	4	0.332312	25.3776	4.61103	0.00141995	0.00452992	-2.11153	Exp2: K719A K722A K734A - ARS2 wt 2	no hit
DNAJC81	DNAJC8	6.8322	3	5	-0.370382	25.8446	-4.61015	0.00142168	0.00452992	-2.11284	Exp2: K719A K722A K734A - ARS2 wt 2	no hit
RBM171	RBM17	6.20597	3	3	-0.314863	25.3213	-4.58051	0.00148109	0.00470135	-2.15678	Exp2: K719A K722A K734A - ARS2 wt 2	enriched no hit
IMPDH21	IMPDH2	7.06755	3	13	-0.343523	27.3675	-4.57538	0.00149165	0.00471699	-2.1644	Exp2: K719A K722A K734A - ARS2 wt 2	no hit
NCL1	NCL	7.41761	3	24	-0.366182	28.356	-4.56527	0.00151267	0.00476548	-2.17941	Exp2: K719A K722A K734A - ARS2 wt 2	no hit
TIPRL1	TIPRL	6.52564	2	3	0.556813	26.4587	4.56119	0.00152126	0.00477459	-2.1R854A Y859A F871A8412785001	Exp2: K719A K722A K734A - ARS2 wt 2	no hit
MRPS341	MRPS34	6.4566	3	4	-0.69796	25.3235	-4.54319	0.00155973	0.0048719	-2.21227	Exp2: K719A K722A K734A - ARS2 wt 2	enriched candidate
TUBGCP21	TUBGCP2	5.91907	1	2	0.332482170093R854A Y859A F871A	24.299	4.53867	0.00156955	0.0048719	-2.219	Exp2: K719A K722A K734A - ARS2 wt 2	no hit
pcDNA3.1MT11	pcDNA3.1MT1	6.73825	3	5	0.695793	26.1423	4.5386	0.0015697	0.0048719	-2.21911	Exp2: K719A K722A K734A - ARS2 wt 2	enriched candidate
HNRNPA2B11	HNRNPA2B1	8.38825	3	18	0.4999	30.0671	4.52861	0.00159167	0.00492185	-2.23401	Exp2: K719A K722A K734A - ARS2 wt 2	enriched no hit
PDHA11	PDHA1	6.34034	3	5	0.325987	25.406	4.52085	0.00160895	0.00495698	-2.24559	Exp2: K719A K722A K734A - ARS2 wt 2	no hit
TRA2A1	TRA2A	6.65353	3	3	-0.512857	25.5527	-4.51426	0.00162378	0.00498434	-2.25542	Exp2: K719A K722A K734A - ARS2 wt 2	enriched no hit
EIF4A11	EIF4A1	7.18361	3	11	0.414204	28.1354	4.50446	0.00164611	0.00503445	-2.27006	Exp2: K719A K722A K734A - ARS2 wt 2	enriched no hit
HSPD11	HSPD1	7.90608	3	20	0.387153	29.5567	4.4943	0.00166963	0.00508781	-2.28527	Exp2: K719A K722A K734A - ARS2 wt 2	enriched no hit
ACSF31	ACSF3	6.10377	3	3	0.903816	24.2441	4.4711-8458338093	0.00172285	0.00522574	-2.31889	Exp2: K719A K722A K734A - ARS2 wt 2	enriched candidate
MCCC21	MCCC2	6.79895	3	8	0.353854	25.9772	4.46998	0.00172736	0.00522574	-2.32169	Exp2: K719A K722A K734A - ARS2 wt 2	no hit
MPP21	MPP2	6.12677	3	4	0.334359	23.9154	4.4663781-84527915	0.00173609	0.00523324	-2.32709	Exp2: K719A K722A K734A - ARS2 wt 2	no hit
ENO11	ENO1	7.05749	3	12	0.468236	27.0702	4.45434	0.00176561	0.00530316	-2.34515	Exp2: K719A K722A K734A - ARS2 wt 2	no hit
FAM91A11	FAM91A1	6.18796	3	3	0.308461	24.5542	4.45138	0.00177295	0.00530619	-2.3496	Exp2: K719A K722A K734A - ARS2 wt 2	enriched no hit
RANGAP11	RANGAP1	6.70693	3	15	-0.311014	26.1366	-4.41954	0.001R854A Y859A F871A04664070495	0.00552915	-2.39749	Exp2: K719A K722A K734A - ARS2 wt 2	enriched no hit
U2AF21	U2AF2	7.76302	3	9	0.368707	28.9193	4.41048	0.00187784	0.00558026	-2.41114	Exp2: K719A K722A K734A - ARS2 wt 2	no hit
KHDRBS31	KHDRBS3	6.35636	3	5	0.342124	27.0892	4.40206	0.00190027	0.00562694	-2.42384	Exp2: K719A K722A K734A - ARS2 wt 2	enriched no hit
KPNA21	KPNA2	7.81931	3	17	0.341172	29.9867	4.37612	0.00197113	0.00581623	-2.46302151-8454415	Exp2: K719A K722A K734A - ARS2 wt 2	enriched no hit
RPL37A1	RPL37A	7.81839	1	2	-0.742117	26.0754	-4.36948	0.00198973	0.00583867	-2.47306	Exp2: K719A K722A K734A - ARS2 wt 2	candidate
USP51	USP5	5.75505	1	2	0.416511	22.8208	4.36843	0.00199267	0.00583867	-2.47465	Exp2: K719A K722A K734A - ARS2 wt 2	no hit
PRPF311	PRPF31	6.55877	2	4	-0.350622	25.3773	-4.36581	0.00200008	0.00583994	-2.47861	Exp2: K719A K722A K734A - ARS2 wt 2	enriched no hit
COPA1	COPA	6.66308	3	13	0.327864	27.5689	4.36305	0.00200791	0.00584245	-2.48279	Exp2: K719A K722A K734A - ARS2 wt 2	enriched no hit
PRPS11	PRPS1	7.25281	3	6	0.464976	27.4702	4.35233	0.00203863	0.00591133	-2.49903	Exp2: K719A K722A K734A - ARS2 wt 2	enriched no hit
HSPA81	HSPA8	8.92224	3	32	0.45815	31.8314	4.34729	0.00205325	0.00593319	-2.50668	Exp2: K719A K722A K734A - ARS2 wt 2	enriched no hit
GTPBP11	GTPBP1	6.25624	2	3	0.344712	24.5761	4.32979	0.00210485	0.00606138	-2.53321	Exp2: K719A K722A K734A - ARS2 wt 2	no hit
AP2S11	AP2S1	6.09058	1	2	0.369954	23.5473	4.31259	0.00215696	0.00619019	-2.55935	Exp2: K719A K722A K734A - ARS2 wt 2	no hit
RBMX1	RBMX	7.87835	3	11	-0.413523	28.8128	-4.29927	0.00219823	0.00628709	-2.5796	Exp2: K719A K722A K734A - ARS2 wt 2	enriched no hit
DDX61	DDX6	6.23901	3	5	0.32577	24.8105	4.29488	0.00221203	0.00630503	-2.58629	Exp2: K719A K722A K734A - ARS2 wt 2	no hit
LANCL21	LANCL2	6.04316	2	4	0.67092	25.5027	4.20138	0.00252897	0.00718398	-2.72923	Exp2: K719A K722A K734A - ARS2 wt 2	candidate
CAPZB1	CAPZB	6.87367	3	8	0.646598	25.9906	4.19503	0.00255218	0.00722543	-2.73898	Exp2: K719A K722A K734A - ARS2 wt 2	candidate
MRPS281	MRPS28	6.76891	3	5	-0.412209	25.5364	-4.18605	0.00258539	0.00729481	-2.75277	Exp2: K719A K722A K734A - ARS2 wt 2	enriched no hit
GAPDH1	GAPDH	7.16675	3	9	0.508836	26.9838	4.16503	0.00266498	0.00749413	-2.7851	Exp2: K719A K722A K734A - ARS2 wt 2	no hit
TPP21	TPP2	5.61646	3	3	0.429292	22.5791	4.10332	0.00291415	0.00816741	-2.88032	Exp2: K719A K722A K734A - ARS2 wt 2	no hit
DHX151	DHX15	6.86931	3	11	-0.298874	26.3947	-4.10103	0.0029239	0.00816742	-2.88388	Exp2: K719A K722A K734A - ARS2 wt 2	enriched no hit
SF3B21	SF3B2	7.48901	3	29	-0.414802	28.4909	-4.09363	0.00295548	0.00821811	-2.89532	Exp2: K719A K722A K734A - ARS2 wt 2	no hit
IQGAP11	IQGAP1	5.84871	3	6	0.43948	23.5843	4.09059	0.0029686	0.00821811	-2.90003	Exp2: K719A K722A K734A - ARS2 wt 2	enriched no hit
NCBP21	NCBP2	7.60049	3	9	-0.416121	28.8583	-4.08993	0.00297146	0.00821811	-2.90106	Exp2: K719A K722A K734A - ARS2 wt 2	enriched no hit
HNRNPA01	HNRNPA0	7.11316	3	5	0.335821	27.1303	4.086	0.00298849	0.00823801	-2.90714	Exp2: K719A K722A K734A - ARS2 wt 2	enriched no hit
DKC11	DKC1	6.86976	3	10	-0.284354	26.8447	-4.05776	0.00311407	0.00855604	-2.95094	Exp2: K719A K722A K734A - ARS2 wt 2	no hit
pcDNA3.1ID21	pcDNA3.1ID2	6.06315	3	2	-0.403108	23.7814	-4.05197	0.00314049	0.00860044	-2.95993	Exp2: K719A K722A K734A - ARS2 wt 2	enriched no hit
GRWD11	GRWD1	6.21501	3	2	-0.312462	24.4199	-4.04942	0.00315218	0.00860432	-2.96388	Exp2: K719A K722A K734A - ARS2 wt 2	enriched no hit
RPL311	RPL31	6.4817	3	5	-0.299164	22.7571	-4.04396	0.00317743	0.00862496	-2.97237	Exp2: K719A K722A K734A - ARS2 wt 2	no hit
SMU11	SMU1	6.5651	2	6	-0.286789	24.93951R854A Y859A F871A26207	-4.04334	0.00318033	0.00862496	-2.97333	Exp2: K719A K722A K734A - ARS2 wt 2	no hit
MTHFD21	MTHFD2	6.57549	3	4	0.338394	25.1414	4.02015	0.00329006447882R854A Y859A F871A	0.00889379	-3.00941	Exp2: K719A K722A K734A - ARS2 wt 2	enriched no hit
RRBP11	RRBP1	6.53808	3	4	-0.559134	26.0134	-3.992	0.00342874	0.00922351	-3.05328	Exp2: K719A K722A K734A - ARS2 wt 2	no hit
VBP11	VBP1	6.16803	3	4	0.46129	24.8267	3.99012	0.00343823	0.00922351	-3.05622	Exp2: K719A K722A K734A - ARS2 wt 2	no hit
ABCF21	ABCF2	6.1818	3	4	0.56922	24.9159	3.98869	0.0034454480141-84517	0.00922351	-3.05845	Exp2: K719A K722A K734A - ARS2 wt 2	enriched no hit
AP2A21	AP2A2	5.95641	2	2	0.350233	24.3149	3.98603	0.00345897	0.00922351	-3.06261	Exp2: K719A K722A K734A - ARS2 wt 2	no hit
ARRB21	ARRB2	5.79982	3	2	0.781947	23.9662	3.98444	0.00346707	0.00922351	-3.06509	Exp2: K719A K722A K734A - ARS2 wt 2	enriched candidate
HNRNPA31	HNRNPA3	7.53628	3	10	0.527178	28.4	3.98201	0.00347947	0.0092272	-3.06888471-8455962	Exp2: K719A K722A K734A - ARS2 wt 2	enriched no hit
NSF1	NSF	5.97901	3	6	0.32296	23.6676	3.97794	0.00350034	0.00925328	-3.07524	Exp2: K719A K722A K734A - ARS2 wt 2	no hit
HSPA41	HSPA4	7.55762	3	32	0.284774	29.6859	3.97233	0.00352937	0.00930067	-3.08401	Exp2: K719A K722A K734A - ARS2 wt 2	enriched no hit
pcDNA3.1NA1	pcDNA3.1NA	6.73979	3	3	0.341281	24.8252	3.96887	0.00354739	0.00931884	-3.08942	Exp2: K719A K722A K734A - ARS2 wt 2	no hit
SRP721	SRP72	6.69725	3	11	-0.506746	26.6123	-3.96491	0.00356811	0.00934399	-3.0956	Exp2: K719A K722A K734A - ARS2 wt 2	no hit
HDGF1	HDGF	6.38346	3	4	-0.467374	24.7576	-3.9556	0.0036174	0.00944356	-3.11017	Exp2: K719A K722A K734A - ARS2 wt 2	no hit
PDS5A1	PDS5A	5.87777	3	4	0.34433	24.2162	3.92644	0.00377644	0.00982813	-3.15583	Exp2: K719A K722A K734A - ARS2 wt 2	enriched no hit
MRE11A1	MRE11A	6.17573	3	5	0.286498	24.924	3.91587	0.00383595	0.00994329	-3.17242	Exp2: K719A K722A K734A - ARS2 wt 2	enriched no hit
PRDX21	PRDX2	6.88575	3	5	0.581894	25.9692	3.91365	0.00384853	0.00994329	-3.17589	Exp2: K719A K722A K734A - ARS2 wt 2	no hit
XRCC51	XRCC5	6.93002	3	11	0.310231	26.8535	3.91139	0.00386143	0.00994329	-3.17944	Exp2: K719A K722A K734A - ARS2 wt 2	no hit
NCAPG1	NCAPG	6.00512	1	2	0.329018	24.4783	3.91022	0.00386815	0.00994329	-3.18129	Exp2: K719A K722A K734A - ARS2 wt 2	no hit
AGK1	AGK	6.53734	3	4	-0.28507	26.0607	-3.89773	0.00394037	0.0100979	-3.2009	Exp2: K719A K722A K734A - ARS2 wt 2	no hit
HSPA91	HSPA9	8.38626	3	33	0.36601	30.5272	3.89256	0.00397065	0.010121	-3.20902	Exp2: K719A K722A K734A - ARS2 wt 2	enriched no hit
WDR771	WDR77	7.20239	3	6	-0.301609	27.2259	-3.89208	0.00397351	0.010121	-3.20978	Exp2: K719A K722A K734A - ARS2 wt 2	no hit
GMPS1	GMPS	6.13434	3	6	0.630211	23.6957	3.88771	0.00399935	0.0101559	-3.21665	Exp2: K719A K722A K734A - ARS2 wt 2	candidate
LRRC471	LRRC47	6.04739	3	6	0.301403	23.7849	3.8669	0.00412482	0.0104336	-3.24939	Exp2: K719A K722A K734A - ARS2 wt 2	enriched no hit
DDX171	DDX17	8.11634	3	23	0.375822	29.6775	3.86547	0.00413359	0.0104336	-3.25165	Exp2: K719A K722A K734A - ARS2 wt 2	enriched no hit
IGF2BP31	IGF2BP3	5.68046	1	3	0.311763	23.319	3.85989	0.00416799	0.0104888	-3.26043	Exp2: K719A K722A K734A - ARS2 wt 2	no hit
U2AF1L5|U2AF11	U2AF1L5|U2AF1	7.10879	3	6	0.34723	27.6535	3.84864	0.00423837	0.010634	-3.27816	Exp2: K719A K722A K734A - ARS2 wt 2	enriched no hit
HNRNPL1	HNRNPL	7.90114	3	13	0.599699	29.2344	3.84285	0.00427505	0.010694	-3.28729	Exp2: K719A K722A K734A - ARS2 wt 2	enriched candidate
ACTN41	ACTN4	6.04551	3	8	0.305793	23.338	3.83059	0.0043539	0.0108588	-3.30664	Exp2: K719A K722A K734A - ARS2 wt 2	no hit
PMpcDNA3.1B1	PMpcDNA3.1B	6.5044	3	7	0.612108	24.9242	3.82258	0.00440625	0.0109568	-3.31929	Exp2: K719A K722A K734A - ARS2 wt 2	enriched candidate
UBA11	UBA1	6.42351	3	9	0.492162	26.3452	3.79748	0.0045746	0.0113418	-3.35897	Exp2: K719A K722A K734A - ARS2 wt 2	no hit
VDAC31	VDAC3	5.97876	3	2	0.346453	25.3464	3.79392	0.00459898	0.0113686	-3.3646	Exp2: K719A K722A K734A - ARS2 wt 2	enriched no hit
RPS131	RPS13	7.52838	3	7	-0.545846348040R854A Y859A F871A	27.1232	-3.78411	0.00466706	0.0115029	-3.38014	Exp2: K719A K722A K734A - ARS2 wt 2	no hit
PPP4C1	PPP4C	6.46585	3	5	-0.294011	24.5184	-3.76373	0.0048118	0.0118249	-3.41243	Exp2: K719A K722A K734A - ARS2 wt 2	no hit
CSE1L1	CSE1L	6.13349	3	4	0.287106	23.0692	3.74597	0.00494182	0.0121089	-3.44061	Exp2: K719A K722A K734A - ARS2 wt 2	enriched no hit
SSBP11	SSBP1	6.98354	2	5	0.547076	26.8922	3.74292	0.00496449	0.012129	-3.44544	Exp2: K719A K722A K734A - ARS2 wt 2	no hit
NACA1	NACA	6.17337	3	3	0.36751	24.4149	3.69656	0.00532351	0.0129683	-3.51917	Exp2: K719A K722A K734A - ARS2 wt 2	no hit
SNRPA11	SNRPA1	7.80405	3	9	-0.33668	28.2929	-3.69313	0.00535116	0.0129979	-3.52464	Exp2: K719A K722A K734A - ARS2 wt 2	no hit
RPS15A1	RPS15A	7.02828	3	5	-0.430254	27.354	-3.68133	0.00544734	0.0131933	-3.54343	Exp2: K719A K722A K734A - ARS2 wt 2	enriched no hit
GART1	GART	6.59795	3	7	0.953517	26.1617	3.67228	0.00552242	0.0133017	-3.55787	Exp2: K719A K722A K734A - ARS2 wt 2	candidate
H3F3A|H3F3B1	H3F3A|H3F3B	7.05814	2	3	-0.607573	26.5981	-3.66805	0.0055578	0.0133017	-3.56461	Exp2: K719A K722A K734A - ARS2 wt 2	candidate
PSMA31	PSMA3	6.77726	3	7	0.284406	27.0685	3.66776	0.00556028	0.0133017	-3.56508	Exp2: K719A K722A K734A - ARS2 wt 2	enriched no hit
RPS4X1	RPS4X	7.75	3	15	-0.375571	28.3503	-3.66689	0.00556756	0.0133017	-3.56645531-8453078	Exp2: K719A K722A K734A - ARS2 wt 2	no hit
RPS31	RPS3	7.6006	3	14	-0.296002	29.0157	-3.66477	0.0055855	0.0133017	-3.56985	Exp2: K719A K722A K734A - ARS2 wt 2	enriched no hit
DDB11	DDB1	7.07821	3	13	-0.276222	28.0972	-3.66455	0.00558736	0.0133017	-3.5702	Exp2: K719A K722A K734A - ARS2 wt 2	no hit
DHX91	DHX9	7.40611	3	24	-0.43701	27.9295	-3.66147	0.00561342	0.0133259	-3.57511	Exp2: K719A K722A K734A - ARS2 wt 2	no hit
GPS11	GPS1	6.07478	1	2	0.306971	23.9506	3.65559	0.00566365	0.0134072	-3.5845	Exp2: K719A K722A K734A - ARS2 wt 2	no hit
AKAP8L1	AKAP8L	6.52144	3	6	-0.283517	25.312	-3.62904	0.00589629	0.0139186	-3.62692	Exp2: K719A K722A K734A - ARS2 wt 2	enriched no hit
SDHB1	SDHB	6.91211	3	5	0.320991	26.1808	3.61265	0.00604492	0.0142293	-3.65314	Exp2: K719A K722A K734A - ARS2 wt 2	enriched no hit
MCM51	MCM5	7.57944	3	27	0.353673	28.9856	3.57574	0.00639423	0.0150094	-3.71226	Exp2: K719A K722A K734A - ARS2 wt 2	enriched no hit
EEF1A1|EEF1A1P51	EEF1A1|EEF1A1P5	7.68922	3	11	0.320769	27.463	3.55631	0.00658668	0.015418	-3.74345	Exp2: K719A K722A K734A - ARS2 wt 2	no hit
NDUFAF31	NDUFAF3	6.58799	3	3	0.336153	24.531	3.53847	0.0067687	0.0157999	-3.7721	Exp2: K719A K722A K734A - ARS2 wt 2	no hit
SKP11	SKP1	7.07805	3	7	-0.403157	27.0241	-3.52173	0.00694437	0.0161649	-3.79901R854A Y859A F871A228072	Exp2: K719A K722A K734A - ARS2 wt 2	no hit
TRMT61	TRMT6	6.1607	3	3	0.269266	23.4596	3.51498	0.00701656	0.0162877	-3.80988	Exp2: K719A K722A K734A - ARS2 wt 2	no hit
SLC3A21	SLC3A2	6.48135	3	7	0.255126	26.0678	3.50108	0.00716765	0.0165925	-3.83225	Exp2: K719A K722A K734A - ARS2 wt 2	no hit
WDR611	WDR61	6.11069	3	3	-0.363463	23.7465	-3.49765	0.00720553	0.0166342	-3.83778	Exp2: K719A K722A K734A - ARS2 wt 2	no hit
ZNF5981	ZNF598	5.84267	2	2	-0.349201	24.5719	-3.47915	0.00741317	0.0170666	-3.86759	Exp2: K719A K722A K734A - ARS2 wt 2	no hit
SF3A31	SF3A3	6.79745	3	8	-0.377358	26.6632	-3.4385	0.0078917781-84593675	0.0181187	-3.93318	Exp2: K719A K722A K734A - ARS2 wt 2	no hit
AK21	AK2	5.84621	2	2	0.537759	23.8424123R854A Y859A F871A758	3.43603	0.007921R854A Y859A F871A40809925	0.018138	-3.93716	Exp2: K719A K722A K734A - ARS2 wt 2	no hit
RAB141	RAB14	6.29011	3	3	0.340405	24.0266	3.41457	0.00818856	0.0186976	-3.97184	Exp2: K719A K722A K734A - ARS2 wt 2	enriched no hit
EIF3I1	EIF3I	6.61587	3	4	-0.738746	26.4303	-3.40283	0.00833849438136R854A Y859A F871A	0.0189882	-3.99083	Exp2: K719A K722A K734A - ARS2 wt 2	candidate
HNRNPR1	HNRNPR	7.28603	3	17	-0.307325	28.1817	-3.3947	0.00844395	0.0191762	-4.00398	Exp2: K719A K722A K734A - ARS2 wt 2	enriched no hit
COPB11	COPB1	6.33509	3	6	0.249365	25.5291	3.39197	0.0084797	0.0192054	-4.0084	Exp2: K719A K722A K734A - ARS2 wt 2	enriched no hit
RPS71	RPS7	6.65935	2	5	0.443863	26.1918	3.37478	0.00870836	0.0196701	-4.03623	Exp2: K719A K722A K734A - ARS2 wt 2	no hit
SF3A21	SF3A2	6.38407	3	3	-0.302885	24.0802	-3.36543	0.00883539	0.0199034	-4.05137	Exp2: K719A K722A K734A - ARS2 wt 2	no hit
NUDT61	NUDT6	6.15478	3	3	0.260935	25.0238	3.36205	0.00888184	0.0199544	-4.05685	Exp2: K719A K722A K734A - ARS2 wt 2	no hit
HNRNPUL11	HNRNPUL1	7.00807	3	13	-0.238509	27.9507	-3.35775	0.00894117	0.020034	-4.06381	Exp2: K719A K722A K734A - ARS2 wt 2	enriched no hit
ILF21	ILF2	7.17025	3	9	-0.318361	27.0468	-3.34094	0.00917762	0.0205089	-4.09108	Exp2: K719A K722A K734A - ARS2 wt 2	no hit
RPS3A1	RPS3A	7.30759	3	11	-0.417777	27.16	-3.32972	0.00933885	0.0208137	-4.10926	Exp2: K719A K722A K734A - ARS2 wt 2	no hit
ERAL11	ERAL1	5.9674	1	2	0.269244	24.3579	3.3265	0.00938572	0.0208627	-4.11449	Exp2: K719A K722A K734A - ARS2 wt 2	no hit
MAPK11	MAPK1	7.40568	3	10	0.54241	27.3332	3.30068	0.00977054	0.0216606	-4.15642	Exp2: K719A K722A K734A - ARS2 wt 2	enriched no hit
ABCD31	ABCD3	6.1776	3	4	0.262765	25.2493	3.28036	0.0100848	0.0222984	-4.18943	Exp2: K719A K722A K734A - ARS2 wt 2	enriched no hit
RCC21	RCC2	7.26789	3	11	0.577303	27.10767776291-845	3.27821	0.0101187	0.0223144	-4.19292	Exp2: K719A K722A K734A - ARS2 wt 2	enriched no hit
RPS27L|RPS271	RPS27L|RPS27	7.14065	1	2	-0.40955	25.8347	-3.26884	0.0102677	0.02258359691-845104	-4.20816	Exp2: K719A K722A K734A - ARS2 wt 2	no hit
H2AFZ|H2AFV1	H2AFZ|H2AFV	6.62249	1	2	-0.572219	25.4618	-3.25282	0.0105278	0.023095	-4.23421	Exp2: K719A K722A K734A - ARS2 wt 2	no hit
SRP91	SRP9	6.30609	2	3	0.597041	25.5725	3.25096	0.0105585	0.0231018	-4.23724	Exp2: K719A K722A K734A - ARS2 wt 2	candidate
UGGT11	UGGT1	6.60429	3	14	0.24181-84507910591	27.084	3.24335	0.0106848	0.0232264	-4.24962	Exp2: K719A K722A K734A - ARS2 wt 2	enriched no hit
KHDRBS11	KHDRBS1	8.00073	3	9	0.315504	27.8176	3.24253	0.0106985	0.0232264	-4.25096	Exp2: K719A K722A K734A - ARS2 wt 2	enriched no hit
RBM261	RBM26	6.22488	3	3	0.307599	25.7364	3.24253	0.0106986	0.0232264	-4.25096	Exp2: K719A K722A K734A - ARS2 wt 2	no hit
CTPS11	CTPS1	6.83417	3	10	1.09818	26.9136	3.23466	0.010831	0.0234531	-4.26376	Exp2: K719A K722A K734A - ARS2 wt 2	enriched candidate
HSPA4L1	HSPA4L	6.89113	3	20	0.251471	27.9558	3.22146	0.0110571	0.023881	-4.28526	Exp2: K719A K722A K734A - ARS2 wt 2	no hit
COX7A21	COX7A2	6.84738	1	2	0.2221-845008533977	25.4904	3.21194	0.0112232	0.0241774	-4.30076241-8457773	Exp2: K719A K722A K734A - ARS2 wt 2	no hit
IPO71	IPO7	5.99104	2	3	0.354625	23.8055	3.20895	0.0112759	0.0242287	-4.30564	Exp2: K719A K722A K734A - ARS2 wt 2	enriched no hit
PLOD21	PLOD2	6.82658	3	9	0.225984	27.4628	3.20375	0.0113681	0.0243644	-4.3141	Exp2: K719A K722A K734A - ARS2 wt 2	enriched no hit
MKRN21	MKRN2	5.94426	2	3	0.292304	23.7745	3.14541	0.012459	0.0266342	-4.40923	Exp2: K719A K722A K734A - ARS2 wt 2	enriched no hit
TMPO1	TMPO	6.23574	3	4	0.418535	24.6886	3.13221	0.0127205	0.027124	-4.43077	Exp2: K719A K722A K734A - ARS2 wt 2	enriched no hit
ARF41	ARF4	6.33332	3	3	-0.235661	26.6642	-3.11366	0.0130978	0.0278578	-4.46106	Exp2: K719A K722A K734A - ARS2 wt 2	enriched no hit
ABCF11	ABCF1	5.64471	3	3	0.275528	23.5665	3.11118	0.013149	0.0278958	-4.46509	Exp2: K719A K722A K734A - ARS2 wt 2	enriched no hit
ACOT91	ACOT9	6.38366	3	7	0.273157	25.0567	3.10919	0.0131903	0.0279128	-4.46835	Exp2: K719A K722A K734A - ARS2 wt 2	no hit
ARpcDNA3.141	ARpcDNA3.14	6.73037	3	4	0.243096	26.223	3.09148	0.0135641	0.0286315	-4.49727	Exp2: K719A K722A K734A - ARS2 wt 2	no hit
NAA101	NAA10	6.11993	2	3	0.381781	24.4463	3.08784	0.0136422	0.028724	-4.50321	Exp2: K719A K722A K734A - ARS2 wt 2	no hit
COX4I11	COX4I1	6.76108	3	5	-0.244337	26.0503	-3.05053	0.0144708	0.0303923	-4.56418	Exp2: K719A K722A K734A - ARS2 wt 2	enriched no hit
YWHAE1	YWHAE	7.19839	3	12	-0.275781	27.8076	-3.03957	0.0147241	0.0308471	-4.5821	Exp2: K719A K722A K734A - ARS2 wt 2	no hit
SRP681	SRP68	6.24473	3	5	-0.25348	25.0816	-3.01718	0.0152556	0.03188083995R854A Y859A F871A92	-4.6187	Exp2: K719A K722A K734A - ARS2 wt 2	enriched no hit
PARP11	PARP1	7.08016	3	19	0.28859	27.4554	3.00949	0.0154427	0.032184	-4.63127	Exp2: K719A K722A K734A - ARS2 wt 2	no hit
TRMU1	TRMU	5.85314	1	2	0.21-84593790870151	23.7513	3.00807	0.0154775	0.032184	-4.63359011-8457271	Exp2: K719A K722A K734A - ARS2 wt 2	no hit
MCM71	MCM7	6.28802	3	10	0.261077	24.7034	2.99406	0.0158255	0.0328261	-4.65651	Exp2: K719A K722A K734A - ARS2 wt 2	enriched no hit
THOC31	THOC3	6.90724	3	6	-0.219374	27.0589	-2.93465	0.0173926	0.0359153	-4.75368	Exp2: K719A K722A K734A - ARS2 wt 2	enriched no hit
NUP371	NUP37	6.14441	2	4	-0.382444	23.2918	-2.93436	0.0174005	0.0359153	-4.75415	Exp2: K719A K722A K734A - ARS2 wt 2	no hit
EEF1D1	EEF1D	6.65674	3	4	0.242286	25.0988	2.92259	0.0177297	0.0365048	-4.77341	Exp2: K719A K722A K734A - ARS2 wt 2	no hit
IMMT1	IMMT	6.61456	3	7	0.211392	26.4151	2.91063	0.0180705	0.0371155	-4.79296	Exp2: K719A K722A K734A - ARS2 wt 2	enriched no hit
COLGALT11	COLGALT1	7.41818	3	17	0.212595	28.8795	2.8R854A Y859A F871A2305025429	0.0188116	0.03R854A Y859A F871A31042616429	-4.8342	Exp2: K719A K722A K734A - ARS2 wt 2	enriched no hit
ILKAP1	ILKAP	6.43218	3	3	0.224251	25.9018	2.88005	0.0189735	0.0387799	-4.84298	Exp2: K719A K722A K734A - ARS2 wt 2	enriched no hit
PRDX61	PRDX6	6.574	3	5	0.262335	25.7486	2.87842	0.019023	0.0387865	-4.1-84564926121472	Exp2: K719A K722A K734A - ARS2 wt 2	no hit
PSMA71	PSMA7	6.40874	3	4	0.220015	26.0633	2.87539	0.019115	0.0388796	-4.85059652R854A Y859A F871A868	Exp2: K719A K722A K734A - ARS2 wt 2	enriched no hit
COX6C1	COX6C	6.92343	3	2	-0.276088	25.7266	-2.87008	0.0192778	0.0391158	-4.85929	Exp2: K719A K722A K734A - ARS2 wt 2	no hit
SLC25A61	SLC25A6	7.03575	3	2	-0.239017	25.9001	-2.86092	0.0195619	0.0395641	-4.87427	Exp2: K719A K722A K734A - ARS2 wt 2	enriched no hit
PRKDC1	PRKDC	7.08871	3	45	0.212709	29.0741	2.85945	0.0196077	0.0395641	-4.87667	Exp2: K719A K722A K734A - ARS2 wt 2	enriched no hit
ALKBH51	ALKBH5	6.31215	1	2	0.254926	24.2869	2.85841	0.0196404	0.0395641	-4.87837	Exp2: K719A K722A K734A - ARS2 wt 2	no hit
PYCR21	PYCR2	8.4152	3	9	0.257015	30.0835	2.84605	0.0200319	0.040256	-4.89858	Exp2: K719A K722A K734A - ARS2 wt 2	enriched no hit
SF3B61	SF3B6	6.63215	3	4	-0.213783	26.5021	-2.81639	0.0210048	0.0421102	-4.94707	Exp2: K719A K722A K734A - ARS2 wt 2	enriched no hit
XPNPEP31	XPNPEP3	6.71691	3	5	-0.309694	26.6679	-2.80857	0.0212691	0.0425382	-4.95984	Exp2: K719A K722A K734A - ARS2 wt 2	enriched no hit
CAPZA21	CAPZA2	6.97342	3	6	-0.355289	26.4177	-2.8061	0.0213535	0.0426053	-4.96389	Exp2: K719A K722A K734A - ARS2 wt 2	no hit
GANAB1	GANAB	6.80427	3	12	0.202435	25.3296	2.79	0.021911	0.0436137	-4.99019	Exp2: K719A K722A K734A - ARS2 wt 2	enriched no hit
KCTD151	KCTD15	6.19453	3	4	0.284405	25.2617	2.78818	0.0219747	0.0436369	-4.99316	Exp2: K719A K722A K734A - ARS2 wt 2	no hit
PDIA31	PDIA3	6.40489	3	5	0.213404	25.4223	2.77141	0.022573	0.0447192	-5.02055	Exp2: K719A K722A K734A - ARS2 wt 2	no hit
TMED101	TMED10	6.10629	3	3	0.2188636R854A Y859A F871A12579	25.5249	2.76745	0.0227167	0.0448977	-5.02702	Exp2: K719A K722A K734A - ARS2 wt 2	no hit
CORO1B1	CORO1B	5.67241	2	3	0.361963	23.5063	2.76179	0.0229239	0.0452005	-5.03627	Exp2: K719A K722A K734A - ARS2 wt 2	no hit
HSP90AB11	HSP90AB1	7.08462	3	10	0.19266	26.4394	2.75227	0.0232761	0.0457873	-5.0518	Exp2: K719A K722A K734A - ARS2 wt 2	enriched no hit
AQR1	AQR	6.0103	3	6	-0.190758	26.3301	-2.72973	0.0241331	0.047362	-5.0886	Exp2: K719A K722A K734A - ARS2 wt 2	enriched no hit
KCTD121	KCTD12	6.34236	3	2	0.259847	24.9573	2.71296	0.0247912	0.0485398	-5.11594	Exp2: K719A K722A K734A - ARS2 wt 2	no hit
NADK21	NADK2	6.97792	3	11	0.227765	26.9626	2.70016	0.0253061	0.0494325	-5.13682	Exp2: K719A K722A K734A - ARS2 wt 2	no hit
MAT2B1	MAT2B	7.07014	3	10	-0.378562	26.2115	-2.68785	0.0258111	0.050301663R854A Y859A F871A7021	-5.15687	Exp2: K719A K722A K734A - ARS2 wt 2	no hit
HSP90B11	HSP90B1	6.57314	3	9	0.210476	25.7656	2.68538	0.0259137	0.05031-845034077302	-5.1609	Exp2: K719A K722A K734A - ARS2 wt 2	no hit
PFKL1	PFKL	6.19986	1	2	0.205215	23.3812	2.66804	0.0266461	0.0516886	-5.18916	Exp2: K719A K722A K734A - ARS2 wt 2	no hit
NKRF1	NKRF	6.76771	3	11	0.186896	26.7575	2.65799	0.0270797	0.0524082	-5.20551	Exp2: K719A K722A K734A - ARS2 wt 2	no hit
NAGK1	NAGK	5.95098	1	2	0.274129	23.6366	2.65412	0.027249	0.0526144	-5.21182	Exp2: K719A K722A K734A - ARS2 wt 2	no hit
BAG21	BAG2	6.54878	3	6	0.24959	25.0712	2.64123	0.0278195	0.0535926	-5.23279	Exp2: K719A K722A K734A - ARS2 wt 2	enriched no hit
RAB1B1	RAB1B	6.71201	2	6	-0.202812	26.4397	-2.62574	0.0285213	0.0548185	-5.25798	Exp2: K719A K722A K734A - ARS2 wt 2	no hit
BSG1	BSG	6.69161	3	6	-0.192686	25.633	-2.61954	0.028807	0.0552409	-5.26806	Exp2: K719A K722A K734A - ARS2 wt 2	no hit
DNAJA31	DNAJA3	6.70667	3	7	-0.229351	27.3486	-2.59855	0.0297965	0.0570079	-5.30216	Exp2: K719A K722A K734A - ARS2 wt 2	enriched no hit
KPNB11	KPNB1	7.31486	3	14	-0.191361	28.5476	-2.5802	0.0306898	0.0585832	-5.33194	Exp2: K719A K722A K734A - ARS2 wt 2	enriched no hit
HADHA1	HADHA	7.11988	3	19	-0.182545	27.9492	-2.56765	0.0313161	0.0595348	-5.3523	Exp2: K719A K722A K734A - ARS2 wt 2	no hit
GSTM21	GSTM2	6.27886	3	5	-0.297906	25.808	-2.56676	0.0313611	0.0595348	-5.35374	Exp2: K719A K722A K734A - ARS2 wt 2	no hit
CYFIP2|CYFIP11	CYFIP2|CYFIP1	6.26534	1	2	0.282337	24.5459	2.56494	0.031453	0.0595348	-5.35669	Exp2: K719A K722A K734A - ARS2 wt 2	no hit
NOA11	NOA1	5.48424	1	2	-0.366935	21.3916	-2.56456	0.0314725	0.0595348	-5.35731	Exp2: K719A K722A K734A - ARS2 wt 2	no hit
RPP401	RPP40	6.53064	2	2	-0.330834	24.1555	-2.55935	0.0317376	0.0599012	-5.36576	Exp2: K719A K722A K734A - ARS2 wt 2	no hit
NONO1	NONO	6.61525	3	8	0.213321	25.0129	2.54897	0.0322723	0.0607735	-5.38257	Exp2: K719A K722A K734A - ARS2 wt 2	no hit
RAP1A|RAP1B1	RAP1A|RAP1B	6.56453	2	2	0.296919	24.3676	2.53945	0.032771	0.0615743	-5.39798	Exp2: K719A K722A K734A - ARS2 wt 2	no hit
NCKAP11	NCKAP1	6.78866	3	13	-0.275025	27.368	-2.5269R854A Y859A F871A2926972	0.0334358	0.0626827	-5.41816	Exp2: K719A K722A K734A - ARS2 wt 2	no hit
HNRNPH21	HNRNPH2	7.6153	3	7	0.183702	28.2028	2.5151	0.0340821	0.0637519	-5.43738	Exp2: K719A K722A K734A - ARS2 wt 2	enriched no hit
PPP2R5E1	PPP2R5E	6.37689	3	7	-0.211438	25.2896	-2.50525	0.034627	0.0646269	-5.45329	Exp2: K719A K722A K734A - ARS2 wt 2	enriched no hit
GMDS1	GMDS	6.71064	3	5	-0.203329	25.9773	-2.4954	0.0351812	0.065301	-5.46921	Exp2: K719A K722A K734A - ARS2 wt 2	no hit
CAMK2G|CAMK2D|CAMK2B1	CAMK2G|CAMK2D|CAMK2B	6.48816	1	2	0.308292	25.4424	2.49523	0.0351908	0.065301	-5.46948	Exp2: K719A K722A K734A - ARS2 wt 2	no hit
XPO11	XPO1	6.27304	3	6	0.199079	25.5214	2.49468	0.035222	0.065301	-5.47037	Exp2: K719A K722A K734A - ARS2 wt 2	no hit
DCXR1	DCXR	6.61344	3	3	0.182853	25.3657	2.48481	0.0357869	0.0662018	-5.48631	Exp2: K719A K722A K734A - ARS2 wt 2	no hit
PABpcDNA3.111	PABpcDNA3.11	6.39443	3	5	-0.183544	25.7603	-2.47799	0.0361819	0.0667851	-5.4973	Exp2: K719A K722A K734A - ARS2 wt 2	no hit
SMC31	SMC3	6.56285	3	12	0.188311	26.5521	2.47571	0.0363153	0.0668839	-5.50098	Exp2: K719A K722A K734A - ARS2 wt 2	no hit
SLIT21	SLIT2	5.84943	3	3	0.216887	23.4008	2.4723	0.0365153	0.0671049	-5.50648	Exp2: K719A K722A K734A - ARS2 wt 2	enriched no hit
NUDT16L11	NUDT16L1	6.23275	2	3	0.197593	24.0307	2.4451	0.0381518	0.0699588	-5.55029	Exp2: K719A K722A K734A - ARS2 wt 2	no hit
NUP1331	NUP133	6.24108	3	4	-0.26721	25.61	-2.44036	0.0384442	0.0701848	-5.55792	Exp2: K719A K722A K734A - ARS2 wt 2	no hit
YWHAG1	YWHAG	6.02882	2	3	-0.17229	24.6381	-2.43909	0.0385229	0.0701848	-5.55996	Exp2: K719A K722A K734A - ARS2 wt 2	no hit
STRAP1	STRAP	6.39097	3	6	0.172739	26.2976	2.43823	0.0385762	0.0701848	-5.56134	Exp2: K719A K722A K734A - ARS2 wt 2	no hit
MTA21	MTA2	6.17964	3	3	-0.204252	24.3387	-2.43769	0.03861	0.0701848	-5.56221	Exp2: K719A K722A K734A - ARS2 wt 2	no hit
NDUFB41	NDUFB4	6.30953	2	2	0.193736	23.4314	2.43145	0.0390002	0.0707406	-5.57224	Exp2: K719A K722A K734A - ARS2 wt 2	no hit
RUVBL21	RUVBL2	6.79895	3	14	-0.175645	27.3224	-2.42407	0.0394667	0.0714322	-5.5841	Exp2: K719A K722A K734A - ARS2 wt 2	no hit
AHCYL11	AHCYL1	6.57127	3	7	-0.282903	27.2753	-2.41823	0.0398402	0.0719528	-5.59349	Exp2: K719A K722A K734A - ARS2 wt 2	enriched no hit
DDX211	DDX21	6.94753	3	14	-0.224179	26.8732	-2.41126	0.0402899	0.0726084	-5.60467	Exp2: K719A K722A K734A - ARS2 wt 2	enriched no hit
DLST1	DLST	6.44578	3	5	0.251411	24.5221	2.40032	0.0410065	0.0737414	-5.62222	Exp2: K719A K722A K734A - ARS2 wt 2	no hit
GPX11	GPX1	6.10438	3	3	0.257537	24.6288	2.39791	0.0411661	0.0738698	-5.62609	Exp2: K719A K722A K734A - ARS2 wt 2	no hit
ISCA11	ISCA1	5.82672	2	2	0.189259	23.6904	2.39551	0.0413255	0.0739974	-5.62993	Exp2: K719A K722A K734A - ARS2 wt 2	no hit
CELF11	CELF1	6.49609	3	3	0.173378	24.6563	2.3703	0.0430387	0.0769007	-5.6703	Exp2: K719A K722A K734A - ARS2 wt 2	no hit
FAF21	FAF2	6.45945	3	6	-0.179766	26.308	-2.35891	0.04383554070R854A Y859A F871A89	0.0781578	-5.6885	Exp2: K719A K722A K734A - ARS2 wt 2	no hit
ELP31	ELP3	6.18117	3	4	-0.202242	24.9116	-2.35342	0.0442247	0.0786787	-5.69727	Exp2: K719A K722A K734A - ARS2 wt 2	no hit
PGAM51	PGAM5	6.6019	3	6	-0.242382	25.2317	-2.35215	0.0443155	0.0786787	-5.6993	Exp2: K719A K722A K734A - ARS2 wt 2	enriched no hit
HNRNPH11	HNRNPH1	8.00873	3	9	0.18556	29.3009	2.34226	0.0450269	0.0797728	-5.71508	Exp2: K719A K722A K734A - ARS2 wt 2	enriched no hit
ILF31	ILF3	6.98348	3	12	-0.307494	27.5673	-2.33914	0.045254	0.0800061	-5.72006	Exp2: K719A K722A K734A - ARS2 wt 2	no hit
MAPK141	MAPK14	5.94886	3	3	-0.190451	23.4654	-2.32046	0.0466353	0.0822745	-5.74982	Exp2: K719A K722A K734A - ARS2 wt 2	no hit
STT3A1	STT3A	6.33939	3	4	0.194432	25.3211	2.31361	0.0471527	0.0830126	-5.76072	Exp2: K719A K722A K734A - ARS2 wt 2	no hit
CDC5L1	CDC5L	6.31295	3	6	-0.181368	26.0681	-2.30708	0.0476509	0.0837137	-5.7711	Exp2: K719A K722A K734A - ARS2 wt 2	enriched no hit
FARSB1	FARSB	7.80R854A Y859A F871A928571429	3	20	-0.250005	28.8864	-2.30445	0.0478528	0.0838927	-5.77528	Exp2: K719A K722A K734A - ARS2 wt 2	no hit
PSMA41	PSMA4	6.63663	3	6	0.164298	27.1925	2.29023	0.0489608	0.0856558	-5.79787	Exp2: K719A K722A K734A - ARS2 wt 2	enriched no hit
RPS251	RPS25	6.99127	3	4	-0.240586	26.8219	-2.28705	0.0492124	0.0859167	-5.80292	Exp2: K719A K722A K734A - ARS2 wt 2	no hit
PPP2R2A1	PPP2R2A	6.41974	3	5	-0.276007	25.9041	-2.27064	0.0505283	0.0880306	-5.82892	Exp2: K719A K722A K734A - ARS2 wt 2	enriched no hit
PLOD11	PLOD1	7.54755	3	21	0.19679	28.5919	2.26607	0.0509013	0.0884964	-5.83616	Exp2: K719A K722A K734A - ARS2 wt 2	enriched no hit
PSME31	PSME3	6.48298	3	5	0.183851	26.0591	2.26354	0.051109	0.0886737	-5.84017	Exp2: K719A K722A K734A - ARS2 wt 2	enriched no hit
AP2B11	AP2B1	6.07395	2	2	0.17572	25.8526	2.24564	0.0526014	0.0910743	-5.86847	Exp2: K719A K722A K734A - ARS2 wt 2	enriched no hit
SRPK11	SRPK1	5.7371	2	3	-0.198666	23.7031	-2.2381	0.0532429	0.091995	-5.88037	Exp2: K719A K722A K734A - ARS2 wt 2	no hit
OPA11	OPA1	6.94407	3	13	0.295025	27.3715	2.2305128R854A Y859A F871A2363	0.0538957	0.0929313	-5.89233	Exp2: K719A K722A K734A - ARS2 wt 2	no hit
ATP6V1E11	ATP6V1E1	6.24775	3	2	0.224192	24.5398	2.22237	0.0546054	0.0939616	-5.90516	Exp2: K719A K722A K734A - ARS2 wt 2	enriched no hit
SRSF31	SRSF3	7.69644	3	5	-0.225788	27.8404	-2.21475	0.0552783	0.0949246	-5.91716	Exp2: K719A K722A K734A - ARS2 wt 2	enriched no hit
SLC25A22|SLC25A181	SLC25A22|SLC25A18	6.0175	3	3	0.164257	24.2288	2.20675	0.0559931	0.0959554	-5.92974	Exp2: K719A K722A K734A - ARS2 wt 2	enriched no hit
FARSA1	FARSA	7.74872	3	14	-0.220112	28.3933	-2.20384	0.0562547	0.096207	-5.9343	Exp2: K719A K722A K734A - ARS2 wt 2	no hit
STOML21	STOML2	6.81813	3	7	0.194489	26.0161	2.20159	0.0564584267952R854A Y859A F871A	0.0963588	-5.93783856861-8451	Exp2: K719A K722A K734A - ARS2 wt 2	no hit
FNTA1	FNTA	5.96952	2	4	0.239897	23.8714	2.14882	0.0614449	0.104656	-6.02043	Exp2: K719A K722A K734A - ARS2 wt 2	no hit
CYB5R31	CYB5R3	6.05031	3	4	-0.305796	22.5637	-2.14212	0.0621086	0.105572	-6.03089	Exp2: K719A K722A K734A - ARS2 wt 2	enriched no hit
RAB2A1	RAB2A	6.14595	2	5	0.169022	24.7141	2.12573	0.06376	0.10816	-6.05639	Exp2: K719A K722A K734A - ARS2 wt 2	no hit
TARS21	TARS2	7.5464	3	25	0.159384	29.1477	2.12325	0.0640134	0.10837	-6.06024	Exp2: K719A K722A K734A - ARS2 wt 2	enriched no hit
HDAC61	HDAC6	6.04187	1	3	-0.409032	24.6778	-2.11764	0.0645907	0.109127	-6.06896	Exp2: K719A K722A K734A - ARS2 wt 2	no hit
TP531	TP53	6.12247	2	3	-0.183017	23.7603	-2.11131	0.0652484	0.110016	-6.0787840501-84563	Exp2: K719A K722A K734A - ARS2 wt 2	no hit
CALM11	CALM1	6.89762	3	6	-0.184377	25.6555	-2.09724	0.0667331	0.112294	-6.10058	Exp2: K719A K722A K734A - ARS2 wt 2	no hit
PDHB1	PDHB	5.97445	2	3	0.201439	23.8102	2.09304	0.0671829	0.1128242470R854A Y859A F871A88	-6.10709	Exp2: K719A K722A K734A - ARS2 wt 2	no hit
VDAC21	VDAC2	6.44729	3	3	0.173613	26.3638	2.08734	0.0677974	0.113628	-6.11589	Exp2: K719A K722A K734A - ARS2 wt 2	enriched no hit
LRRC11	LRRC1	5.81586	2	4	0.171382	24.2576	2.08111	0.0684753	0.114536	-6.12552	Exp2: K719A K722A K734A - ARS2 wt 2	enriched no hit
ATP5O1	ATP5O	6.7706	3	6	0.188229	24.R854A Y859A F871A1692848388	2.05301	0.071617	0.119552	-6.16881	Exp2: K719A K722A K734A - ARS2 wt 2	no hit
EIF4B1	EIF4B	7.56874	3	15	0.215266	27.8881	2.02906	0.074404	0.123722	-6.20555	Exp2: K719A K722A K734A - ARS2 wt 2	enriched no hit
NTpcDNA3.1R1	NTpcDNA3.1R	6.11806	3	3	-0.175546	23.8839	-2.029	0.0744105	0.123722	-6.20563	Exp2: K719A K722A K734A - ARS2 wt 2	enriched no hit
AASDHPPT1	AASDHPPT	6.19607	1	2	0.143722	25.2721	2.01211	0.076439	0.126843	-6.23145	Exp2: K719A K722A K734A - ARS2 wt 2	no hit
SNW11	SNW1	5.89397	3	4	-0.149696	22.6022	-1.99842	0.078121	0.129378	-6.25231	Exp2: K719A K722A K734A - ARS2 wt 2	enriched no hit
FASN1	FASN	7.39123	3	45	-0.185375	29.4281	-1.99314	0.0787794	0.130211	-6.26034	Exp2: K719A K722A K734A - ARS2 wt 2	no hit
CPSF71	CPSF7	6.41534	3	3	0.145105	23.0908	1.98948	0.0792388	0.130713	-6.26591	Exp2: K719A K722A K734A - ARS2 wt 2	enriched no hit
GSR1	GSR	6.91141	3	3	-0.217285	25.725	-1.9746	0.0811331	0.1333R854A Y859A F871A5197852	-6.28849	Exp2: K719A K722A K734A - ARS2 wt 2	no hit
PSMD121	PSMD12	6.30061	3	5	-0.152815	24.7859	-1.97426	0.0811773	0.1333R854A Y859A F871A5197852	-6.28901	Exp2: K719A K722A K734A - ARS2 wt 2	no hit
EEF1A21	EEF1A2	6.46453	1	2	-0.155588	24.1971	-1.96577	0.0822783	0.13493	-6.30186	Exp2: K719A K722A K734A - ARS2 wt 2	no hit
GSTM31	GSTM3	6.35297	3	4	-0.182271	25.2956	-1.95244	0.0840353	0.137542	-6.322	Exp2: K719A K722A K734A - ARS2 wt 2	no hit
DARS1	DARS	6.86697	3	12	-0.132869	26.7362	-1.93755	0.0860412	0.140551	-6.34444	Exp2: K719A K722A K734A - ARS2 wt 2	no hit
CHCHD31	CHCHD3	6.36119	3	4	0.171069	23.8624	1.917	0.0888837	0.144912	-6.3753	Exp2: K719A K722A K734A - ARS2 wt 2	no hit
MTAP1	MTAP	7.14651	3	7	-0.230962	27.4227	-1.90887	0.0900316	0.146494	-6.38745	Exp2: K719A K722A K734A - ARS2 wt 2	no hit
CNP1	CNP	6.66164	3	8	0.279989	25.1997	1.90766	0.0902038	0.146494	-6.38926	Exp2: K719A K722A K734A - ARS2 wt 2	enriched no hit
GLUL1	GLUL	7.38194	3	9	-0.212008	27.2185	-1.90204	0.0910089	0.147515	-6.39767	Exp2: K719A K722A K734A - ARS2 wt 2	no hit
MATR31	MATR3	7.59772	3	15	0.138604	28.169	1.88985	0.0927759	0.150089	-6.41585	Exp2: K719A K722A K734A - ARS2 wt 2	no hit
PUF601	PUF60	6.80517	3	12	-0.144127	26.3893	-1.87852	0.0944475	0.152499	-6.43271	Exp2: K719A K722A K734A - ARS2 wt 2	no hit
SRM1	SRM	6.06195	2	2	0.224261	23.8865	1.87691	0.0946863	0.152591	-6.43509	Exp2: K719A K722A K734A - ARS2 wt 2	no hit
DCAF71	DCAF7	6.21816	2	4	-0.198527	22.5749	-1.87302	0.0952683	0.153234	-6.44087	Exp2: K719A K722A K734A - ARS2 wt 2	no hit
TWF11	TWF1	5.57806	2	2	0.163244	22.641	1.86937	0.0958181	0.153823	-6.44629	Exp2: K719A K722A K734A - ARS2 wt 2	no hit
COPRS1	COPRS	6.02678	3	2	-0.171318	22.9533	-1.85932	0.0973451	0.155959	-6.46117	Exp2: K719A K722A K734A - ARS2 wt 2	no hit
XAB21	XAB2	5.68032	3	3	0.130796	24.1121	1.85817	0.0975208	0.155959	-6.46287	Exp2: K719A K722A K734A - ARS2 wt 2	enriched no hit
HSDL21	HSDL2	6.33184	3	5	0.166565	25.6409	1.83292	0.101466	0.161959	-6.50011	Exp2: K719A K722A K734A - ARS2 wt 2	enriched no hit
CAPZA11	CAPZA1	7.27137	3	5	-0.205106	25.3233	-1.82688	0.102432	0.162946	-6.508980R854A Y859A F871A34628	Exp2: K719A K722A K734A - ARS2 wt 2	no hit
FAM120A1	FAM120A	6.702	3	13	-0.139981	27.2516	-1.82662	0.102473	0.162946	-6.50936	Exp2: K719A K722A K734A - ARS2 wt 2	enriched no hit
CLTC1	CLTC	6.57375	3	11	0.159774	25.1261	1.80746	0.105595	0.167592	-6.53742	Exp2: K719A K722A K734A - ARS2 wt 2	no hit
NDUFS21	NDUFS2	6.56632	3	6	0.16471	25.6556	1.80117	0.106639	0.168929	-6.5466	Exp2: K719A K722A K734A - ARS2 wt 2	enriched no hit
DIS31	DIS3	5.57792	3	4	0.256168	24.4868	1.79239	0.108112	0.170813	-6.55939	Exp2: K719A K722A K734A - ARS2 wt 2	enriched no hit
MAT2A1	MAT2A	7.40156	3	11	-0.193132	28.013	-1.79166	0.108236	0.170813	-6.56046	Exp2: K719A K722A K734A - ARS2 wt 2	no hit
HPRT11	HPRT1	7.34474	3	6	-0.205656	29.3557	-1.78269	0.109762	0.172895	-6.57349	Exp2: K719A K722A K734A - ARS2 wt 2	no hit
UQCRC21	UQCRC2	6.71049	3	6	-0.127145	26.8625	-1.76304	0.113178	0.177624	-6.60196	Exp2: K719A K722A K734A - ARS2 wt 2	no hit
PDK11	PDK1	6.20622	3	6	0.169974	26.4107	1.76298	0.113188	0.177624	-6.60204	Exp2: K719A K722A K734A - ARS2 wt 2	enriched no hit
CTNND11	CTNND1	6.60552	3	9	0.169702	25.7895	1.74258	0.116836	0.183007	-6.63142	Exp2: K719A K722A K734A - ARS2 wt 2	enriched no hit
PAK41	PAK4	5.81641	1	2	0.1664	23.3639	1.72911	0.119306	0.186526	-6.65074	Exp2: K719A K722A K734A - ARS2 wt 2	no hit
TIMM501	TIMM50	6.1974	2	4	0.141978	24.3369	1.70153	0.124512	0.193818	-6.69005	Exp2: K719A K722A K734A - ARS2 wt 2	enriched no hit
SLC25A51	SLC25A5	7.508	3	4	-0.142171	27.4082	-1.70021	0.124766	0.193818	-6.69192	Exp2: K719A K722A K734A - ARS2 wt 2	enriched no hit
NSMCE31	NSMCE3	6.15935	3	5	0.140648	22.8130019836R854A Y859A F871A	1.69984	0.124838	0.193818	-6.69246	Exp2: K719A K722A K734A - ARS2 wt 2	enriched no hit
UFSP21	UFSP2	6.09085	2	5	0.155317	24.2456	1.69955	0.124894	0.193818	-6.69287	Exp2: K719A K722A K734A - ARS2 wt 2	no hit
YME1L11	YME1L1	6.07449	2	3	0.21319	24.5721	1.6942	0.12593	0.195064	-6.70045	Exp2: K719A K722A K734A - ARS2 wt 2	enriched no hit
EEF1G1	EEF1G	7.19354	3	12	0.128384	27.7575	1.69176	0.126407	0.19544	-6.70391	Exp2: K719A K722A K734A - ARS2 wt 2	no hit
CPSF61	CPSF6	6.74575	3	6	-0.129854	26.4935	-1.68293	0.128141	0.197757	-6.7164	Exp2: K719A K722A K734A - ARS2 wt 2	enriched no hit
TRIM281	TRIM28	6.68359	3	10	-0.295035	26.2453	-1.68018	0.128684	0.19823	-6.72027	Exp2: K719A K722A K734A - ARS2 wt 2	no hit
F5H5P2|BCKDHA1	F5H5P2|BCKDHA	6.15277	1	3	0.150734	24.77	1.66385	0.131963	0.202423	-6.74326	Exp2: K719A K722A K734A - ARS2 wt 2	no hit
FBL1	FBL	6.599	3	4	-0.164234	26.2478	-1.66354	0.132026	0.202423	-6.7437	Exp2: K719A K722A K734A - ARS2 wt 2	no hit
CTPS21	CTPS2	6.81534	3	12	-0.2358	27.1549	-1.66302	0.132131	0.202423	-6.74442	Exp2: K719A K722A K734A - ARS2 wt 2	no hit
OAT1	OAT	5.73188	3	6	0.127943	24.9389	1.65236	0.134315	0.205393	-6.75936	Exp2: K719A K722A K734A - ARS2 wt 2	enriched no hit
CAD1	CAD	6.32904	3	7	0.15797	25.6042	1.6428	0.136301	0.208052	-6.77272	Exp2: K719A K722A K734A - ARS2 wt 2	enriched no hit
CUL51	CUL5	6.46134	3	13	-0.168614	25.9071	-1.62434	0.140211	0.21324	-6.79838	Exp2: K719A K722A K734A - ARS2 wt 2	no hit
NUDT51	NUDT5	6.1309	3	4	0.141812	24.7643	1.62335	0.140424	0.21324	-6.79976	Exp2: K719A K722A K734A - ARS2 wt 2	no hit
PAICS1	PAICS	6.93839	3	7	-0.179938	26.1518	-1.622351-845941313	0.140636	0.21324	-6.80113	Exp2: K719A K722A K734A - ARS2 wt 2	no hit
HNRNPM1	HNRNPM	7.19962	3	20	-0.122042	27.7478	-1.62198	0.140718	0.21324	-6.80165	Exp2: K719A K722A K734A - ARS2 wt 2	enriched no hit
CCT6A1	CCT6A	7.30378	3	13	-0.124766	28.5036	-1.60413	0.144608	0.218739	-6.8263	Exp2: K719A K722A K734A - ARS2 wt 2	no hit
ATP2A21	ATP2A2	6.27355	3	8	0.137205	24.7409	1.59199	0.147309	0.222424	-6.84299	Exp2: K719A K722A K734A - ARS2 wt 2	enriched no hit
ISOC21	ISOC2	7.01452	3	4	-0.186154	25.6974	-1.58936	0.1479	0.222914	-6.84659	Exp2: K719A K722A K734A - ARS2 wt 2	no hit
NDUFA41	NDUFA4	6.53622	3	3	0.145327	25.347	1.57503	0.15116	0.227037	-6.86619	Exp2: K719A K722A K734A - ARS2 wt 2	enriched no hit
PARK71	PARK7	7.65729	3	11	-0.24863	28.6526	-1.57495	0.151177	0.227037	-6.86629	Exp2: K719A K722A K734A - ARS2 wt 2	no hit
CCT41	CCT4	7.58913	3	15	0.107815	27.871	1.57066	0.152166	0.227838	-6.87214	Exp2: K719A K722A K734A - ARS2 wt 2	no hit
NDUFS11	NDUFS1	6.38746	3	6	0.228322	26.5413	1.57027	0.152255	0.227838	-6.87266	Exp2: K719A K722A K734A - ARS2 wt 2	no hit
RPS291	RPS29	6.47742	3	3	-0.205925	24.59	-1.55521	0.155771	0.232685	-6.89311	Exp2: K719A K722A K734A - ARS2 wt 2	no hit
ALDH1B11	ALDH1B1	6.33738	3	4	-0.123909	25.0738	-1.54354	0.15R854A Y859A F871A7320738768	0.236309	-6.90888	Exp2: K719A K722A K734A - ARS2 wt 2	no hit
AP2M11	AP2M1	6.40184	2	5	0.109526	25.6775	1.54265	0.158761	0.236309	-6.91008	Exp2: K719A K722A K734A - ARS2 wt 2	enriched no hit
RPSA1	RPSA	7.07476	3	7	-0.122198	27.362	-1.53882	0.159682	0.236992	-6.91523	Exp2: K719A K722A K734A - ARS2 wt 2	enriched no hit
HNRNPH31	HNRNPH3	7.3231	3	10	0.145396	28.0609	1.53839	0.159786	0.236992	-6.91581	Exp2: K719A K722A K734A - ARS2 wt 2	no hit
AHCY1	AHCY	7.17932	3	12	-0.124672	28.0427	-1.52948	0.161949	0.239777	-6.92778	Exp2: K719A K722A K734A - ARS2 wt 2	no hit
C18ORF81	C18ORF8	5.6484	3	2	0.138516	23.0798	1.52434	0.163207	0.2412129R854A Y859A F871A34107	-6.93466	Exp2: K719A K722A K734A - ARS2 wt 2	no hit
PRKCSH1	PRKCSH	6.4827	3	7	-0.145793	24.0794	-1.52300533R854A Y859A F871A995	0.163536R854A Y859A F871A295639	0.2412744434R854A Y859A F871A67	-6.93645	Exp2: K719A K722A K734A - ARS2 wt 2	no hit
CPOX1	CPOX	6.97513	3	7	0.116474	27.1208	1.5201	0.164255	0.241908	-6.94034	Exp2: K719A K722A K734A - ARS2 wt 2	no hit
WASF21	WASF2	5.86183	1	2	0.123905	23.8702	1.51837	0.164682	0.242111	-6.94264	Exp2: K719A K722A K734A - ARS2 wt 2	no hit
TUBB1	TUBB	7.26966	3	3	-0.133346	26.9934	-1.51397	0.165776	0.243292	-6.94852	Exp2: K719A K722A K734A - ARS2 wt 2	enriched no hit
SLC25A111	SLC25A11	6.62985	3	5	0.109727	26.5064	1.50739	0.167424	0.244947	-6.95728	Exp2: K719A K722A K734A - ARS2 wt 2	enriched no hit
CAPN11	CAPN1	6.45211	3	4	-0.129353	25.6516	-1.50714	0.167487	0.244947	-6.95761	Exp2: K719A K722A K734A - ARS2 wt 2	no hit
DNPEP1	DNPEP	7.17896	3	10	-0.186482	26.775	-1.49997	0.1693	0.247166	-6.96713	Exp2: K719A K722A K734A - ARS2 wt 2	no hit
1971-09-01	2017-09-07	6.95043	3	9	-0.138225	25.9532	-1.49129	0.171518	0.249969	-6.97863	Exp2: K719A K722A K734A - ARS2 wt 2	no hit
VPS291	VPS29	6.60061	3	3	0.124693	24.2776	1.47506	0.175734	0.255668	-7	Exp2: K719A K722A K734A - ARS2 wt 2	no hit
HSPA141	HSPA14	6.69419	3	8	-0.149782	24.8824	-1.46909	0.177307	0.256842	-7.00783	Exp2: K719A K722A K734A - ARS2 wt 2	no hit
XRN21	XRN2	6.95697	3	18	0.10883731-84539228	27.5489	1.46861	0.177436	0.256842	-7.00847	Exp2: K719A K722A K734A - ARS2 wt 2	no hit
CDC2|CDK11	CDC2|CDK1	6.66704	3	6	0.100055	25.8354	1.46755R854A Y859A F871A433728	0.177713	0.256842	-7.00984	Exp2: K719A K722A K734A - ARS2 wt 2	enriched no hit
POLR2H1	POLR2H	6.02901	1	2	-0.133861-8457202961	23.4578	-1.46638	0.178027	0.256842	-7.01138	Exp2: K719A K722A K734A - ARS2 wt 2	no hit
SPTBN11	SPTBN1	6.26851	3	16	0.122674	24.828	1.4662	0.178073	0.256842	-7.01161	Exp2: K719A K722A K734A - ARS2 wt 2	no hit
DDOST1	DDOST	6.54786	3	6	0.104561	26.0645	1.43813	0.185667	0.267118	-7.04812	Exp2: K719A K722A K734A - ARS2 wt 2	enriched no hit
2017-09-21	2017-09-02	6.88275	3	6	-0.161015	25.3122	-1.43752	0.185835	0.267118	-7.04891	Exp2: K719A K722A K734A - ARS2 wt 2	no hit
GDI21	GDI2	6.26247	3	3	-0.114362	24.6151	-1.43501	0.186529	0.267656	-7.05215	Exp2: K719A K722A K734A - ARS2 wt 2	no hit
PHB21	PHB2	7.542	3	15	-0.108935	28.1082	-1.42763	0.18858	0.270137	-7.06167	Exp2: K719A K722A K734A - ARS2 wt 2	no hit
RUVBL11	RUVBL1	6.70048	3	9	-0.178537	25.9629	-1.42205	0.190145	0.271915	-7.06885	Exp2: K719A K722A K734A - ARS2 wt 2	no hit
FAM120C1	FAM120C	6.20368	3	6	-0.111479	25.5544	-1.4168	0.191626	0.273565	-7.07558	Exp2: K719A K722A K734A - ARS2 wt 2	no hit
SFPQ1	SFPQ	6.53898	3	7	0.150995	26.6899	1.4146	0.19225	0.273988	-7.07839	Exp2: K719A K722A K734A - ARS2 wt 2	no hit
PARD31	PARD3	6.48582	3	13	-0.122879	27.341-84541821966	-1.4087	0.193933	0.27591R854A Y859A F871A497662	-7.08594	Exp2: K719A K722A K734A - ARS2 wt 2	enriched no hit
CARM11	CARM1	6.70089	3	7	-0.116589	24.6729	-1.40114	0.196106	0.278538	-7.09557	Exp2: K719A K722A K734A - ARS2 wt 2	no hit
SNX91	SNX9	6.03516	2	2	0.14383	23.8839	1.39697	0.197313	0.279777	-7.10087	Exp2: K719A K722A K734A - ARS2 wt 2	no hit
HSD17B41	HSD17B4	6.40268	3	8	0.343701	25.8512	1.37728	0.203104	0.28689	-7.12576	Exp2: K719A K722A K734A - ARS2 wt 2	no hit
LANCL11	LANCL1	6.59002	3	3	0.124964	25.0941	1.37714	0.203145	0.28689	-7.12593	Exp2: K719A K722A K734A - ARS2 wt 2	no hit
ACOX11	ACOX1	6.5343	3	6	0.124747	24.5959	1.37643	0.203357	0.28689	-7.12683	Exp2: K719A K722A K734A - ARS2 wt 2	no hit
CCT51	CCT5	7.35022	3	18	-0.110831	27.7287	-1.37287	0.204421	0.287907	-7.1313	Exp2: K719A K722A K734A - ARS2 wt 2	no hit
RPRD1A1	RPRD1A	6.21395	1	2	0.111937	24.4091	1.35876	0.208685	0.293419	-7.14897	Exp2: K719A K722A K734A - ARS2 wt 2	no hit
PRMT11	PRMT1	7.35574	3	11	-0.166896	28.4282	-1.35501	0.209829	0.294533	-7.15364	Exp2: K719A K722A K734A - ARS2 wt 2	enriched no hit
LBR1	LBR	5.9675	2	3	-0.100939	24.3339	-1.34705	0.21228	0.297476	-7.16354	Exp2: K719A K722A K734A - ARS2 wt 2	enriched no hit
TMLHE1	TMLHE	7.15476	3	9	0.147271	27.2553	1.34536	0.212804	0.297712	-7.16564	Exp2: K719A K722A K734A - ARS2 wt 2	no hit
HNRNPK1	HNRNPK	8.01904	3	20	0.172895	29.8746	1.34308	0.21351	0.298026	-7.161-845534704553	Exp2: K719A K722A K734A - ARS2 wt 2	enriched no hit
HNRNPDL1	HNRNPDL	6.76661	3	7	0.165931	26.4244	1.34234	0.213739	0.298026	-7.16937	Exp2: K719A K722A K734A - ARS2 wt 2	no hit
LOC102724023|A0A096LPI6|C21ORF331	LOC102724023|A0A096LPI6|C21ORF33	7.38181	2	5	0.133543	27.642	1.33483	0.216087	0.300799	-7.17865	Exp2: K719A K722A K734A - ARS2 wt 2	no hit
IGF2BP11	IGF2BP1	6.11717	3	3	0.114307	24.9068	1.33079	0.217359	0.302067	-7.18363	Exp2: K719A K722A K734A - ARS2 wt 2	enriched no hit
GTF2I1	GTF2I	6.02958	3	5	0.120501	23.8181	1.3229	0.21986	0.305038	-7.19332	Exp2: K719A K722A K734A - ARS2 wt 2	enriched no hit
SRSF91	SRSF9	7.09967	3	8	-0.1818025R854A Y859A F871A3217	27.1743	-1.31303	0.223026	0.308919	-7.20539	Exp2: K719A K722A K734A - ARS2 wt 2	enriched no hit
RRM21	RRM2	6.34302	2	3	0.135652	25.2996	1.28508	0.232195	0.320843	-7.23924	Exp2: K719A K722A K734A - ARS2 wt 2	no hit
ASCC31	ASCC3	5.45392	3	2	0.180427	21.1396	1.28446	0.232401	0.320843	-7.23999	Exp2: K719A K722A K734A - ARS2 wt 2	enriched no hit
DOCK71	DOCK7	5.84729	2	8	0.127992	24.2664	1.27335	0.236132	0.325459	-7.25329	Exp2: K719A K722A K734A - ARS2 wt 2	enriched no hit
GAPVD11	GAPVD1	5.61559	3	3	0.0908904	24.8774	1.27082	0.23699	0.326105	-7.25631	Exp2: K719A K722A K734A - ARS2 wt 2	enriched no hit
PSMA51	PSMA5	6.31262	3	3	0.0920814	25.5427	1.262	0.24	0.329705	-7.26682	Exp2: K719A K722A K734A - ARS2 wt 2	enriched no hit
DHTKD11	DHTKD1	5.83698	1	2	-0.155856	23.5886	-1.25154	0.24361	0.334116	-7.2792	Exp2: K719A K722A K734A - ARS2 wt 2	no hit
NDUFV11	NDUFV1	5.98835	3	3	-0.305722	23.8332	-1.24681	0.245258	0.335827	-7.28471-8453078619	Exp2: K719A K722A K734A - ARS2 wt 2	no hit
PMpcDNA3.1A1	PMpcDNA3.1A	7.00333	3	11	-0.104338	27.0754	-1.23886	0.248046	0.33909	-7.29412	Exp2: K719A K722A K734A - ARS2 wt 2	no hit
RTCB1	RTCB	6.86212	3	10	-0.0953605	27.3502	-1.23721	0.248626	0.339331	-7.29605	Exp2: K719A K722A K734A - ARS2 wt 2	no hit
EMC21	EMC2	6.09516	3	3	-0.103802	23.8272	-1.23265	0.250243	0.340981	-7.30139	Exp2: K719A K722A K734A - ARS2 wt 2	no hit
CACYBP1	CACYBP	6.74747	2	5	0.0R854A Y859A F871A480876959833	26.709	1.22594	0.252633	0.343679	-7.30921	Exp2: K719A K722A K734A - ARS2 wt 2	no hit
ATP1A11	ATP1A1	6.74244	3	12	0.0947115	26.7701	1.21879	0.255202	0.346611	-7.31751	Exp2: K719A K722A K734A - ARS2 wt 2	enriched no hit
CDK91	CDK9	5.81357	3	2	-0.133799	23.5604	-1.2079	0.259158	0.351414	-7.3301	Exp2: K719A K722A K734A - ARS2 wt 2	no hit
PSMC41	PSMC4	6.35562	3	5	0.115123	25.1858	1.19908	0.262397	0.355232	-7.34023	Exp2: K719A K722A K734A - ARS2 wt 2	no hit
GLDC1	GLDC	7.10363	3	14	0.0962988	26.8086	1.19652	0.263341	0.355936	-7.34316	Exp2: K719A K722A K734A - ARS2 wt 2	no hit
EIF3G1	EIF3G	6.294	2	3	-0.114682	24.6682	-1.19278	0.264729	0.357235	-7.34743	Exp2: K719A K722A K734A - ARS2 wt 2	no hit
PGRMC11	PGRMC1	7.11666	3	6	0.138398	27.4856	1.18346	0.268212	0.361353	-7.35804	Exp2: K719A K722A K734A - ARS2 wt 2	enriched no hit
EMD1	EMD	6.69287	3	6	-0.0867916	25.3171	-1.18141	0.268986	0.361814	-7.36037	Exp2: K719A K722A K734A - ARS2 wt 2	no hit
DNAJB111	DNAJB11	6.37676	3	4	-0.0995655	25.2684	-1.1735	0.271978	0.365253	-7.36932	Exp2: K719A K722A K734A - ARS2 wt 2	enriched no hit
DUT1	DUT	6.45451	3	4	0.101948	25.4771	1.16275	0.276086	0.370176	-7.3814	Exp2: K719A K722A K734A - ARS2 wt 2	no hit
TRMT1121	TRMT112	6.03778	3	3	0.100804	22.9086	1.15861	0.277681	0.371719	-7.38603	Exp2: K719A K722A K734A - ARS2 wt 2	no hit
DCD1	DCD	6.68775	2	4	0.873034	25.786	1.15381	0.279544	0.373617	-7.39139	Exp2: K719A K722A K734A - ARS2 wt 2	no hit
FAM21A1	FAM21A	5.84916	1	6	-0.0986435	25.1464	-1.14088	0.284601	0.37977	-7.40573	Exp2: K719A K722A K734A - ARS2 wt 2	no hit
POLDIP31	POLDIP3	6.05478	3	3	-0.0968571	24.9715	-1.13936	0.285201	0.379966	-7.40741	Exp2: K719A K722A K734A - ARS2 wt 2	enriched no hit
PSMD31	PSMD3	6.38121	3	7	-0.0922593	25.7345	-1.13792	0.285768	0.380117	-7.409	Exp2: K719A K722A K734A - ARS2 wt 2	no hit
CECR51	CECR5	6.42213	2	3	0.11095	25.6083	1.13209	0.288083	0.382287	-7.41542	Exp2: K719A K722A K734A - ARS2 wt 2	no hit
RBM141	RBM14	7.36684	3	19	-0.154302	28.3463	-1.13151	0.288312	0.382287	-7.41605	Exp2: K719A K722A K734A - ARS2 wt 2	enriched no hit
P3H41	P3H4	5.73726	1	2	-0.0823313	23.5066	-1.12396	0.291333	0.385682	-7.42433	Exp2: K719A K722A K734A - ARS2 wt 2	no hit
PHGDH1	PHGDH	6.82686	3	9	0.0928096	27.3436	1.10554	0.298803	0.394948	-7.44434	Exp2: K719A K722A K734A - ARS2 wt 2	no hit
ALDH7A11	ALDH7A1	6.3255	3	5	0.173082	24.3769	1.10307	0.299815	0.395662	-7.447	Exp2: K719A K722A K734A - ARS2 wt 2	no hit
DNAJA11	DNAJA1	6.92209	3	7	0.128206	26.789	1.093425736421-845	0.303798	0.400287	-7.45736	Exp2: K719A K722A K734A - ARS2 wt 2	enriched no hit
EPB41L31	EPB41L3	5.84047	2	2	0.145241	24.0944	1.08027	0.309298	0.406894	-7.47138	Exp2: K719A K722A K734A - ARS2 wt 2	no hit
GOT21	GOT2	6.2811	3	4	0.0773566	25.1195	1.0749	0.311561	0.409229	-7.47706	Exp2: K719A K722A K734A - ARS2 wt 2	no hit
RPL111	RPL11	7.17641	3	4	0.0955166	27.4815	1.06727	0.314808	0.412208	-7.48511	Exp2: K719A K722A K734A - ARS2 wt 2	enriched no hit
MAPK31	MAPK3	6.38583	3	5	0.191522	26.4071	1.06725	0.314813	0.412208	-7.48512	Exp2: K719A K722A K734A - ARS2 wt 2	no hit
DDX3X1	DDX3X	7.68562	3	24	-0.116321	29.6719	-1.05776	0.318884	0.416887	-7.49506	Exp2: K719A K722A K734A - ARS2 wt 2	enriched no hit
SEC22B1	SEC22B	6.23316	3	5	0.103337	24.39	1.04803	0.323099	0.42174	-7.50511-8454026975	Exp2: K719A K722A K734A - ARS2 wt 2	no hit
FAM96B1	FAM96B	5.88703	1	2	0.094057351-84550357	22.7302	1.03211	0.330086	0.43019	-7.52158	Exp2: K719A K722A K734A - ARS2 wt 2	no hit
RPS141	RPS14	7.32525	3	4	-0.0920585	26.1241	-1.02856	0.331661	0.431572	-7.52521	Exp2: K719A K722A K734A - ARS2 wt 2	enriched no hit
PYGL1	PYGL	5.87756	3	5	-0.0986116	23.4812	-1.01737	0.336661	0.437399	-7.5366	Exp2: K719A K722A K734A - ARS2 wt 2	no hit
ARpcDNA3.151	ARpcDNA3.15	6.46069	3	3	0.102389	26.0217	1.00932	0.340292	0.441432	-7.54472	Exp2: K719A K722A K734A - ARS2 wt 2	no hit
CCT21	CCT2	7.17352	3	17	-0.0733672	28.2545	-1.00528	0.342127	0.443126	-7.54878	Exp2: K719A K722A K734A - ARS2 wt 2	no hit
XRCC61	XRCC6	7.03013	3	18	0.0771422	27.0296	1.00153	0.343834	0.44465	-7.55254	Exp2: K719A K722A K734A - ARS2 wt 2	no hit
SERBP11	SERBP1	6.6294	3	5	0.0812486	26.4488	0.997782	0.345548	0.446177	-7.55628	Exp2: K719A K722A K734A - ARS2 wt 2	no hit
EPRS1	EPRS	6.65022	3	11	-0.0732313	27.3189	-0.992226166R854A Y859A F871A707	0.348101	0.448782	-7.56181	Exp2: K719A K722A K734A - ARS2 wt 2	no hit
HACL11	HACL1	6.46634	2	4	0.090788	25.0247	0.988841	0.349663	0.450104	-7.56516	Exp2: K719A K722A K734A - ARS2 wt 2	no hit
RFC21	RFC2	6.16962	1	2	-0.091873	24.5515	-0.987201	0.350422	0.450389	-7.56679	Exp2: K719A K722A K734A - ARS2 wt 2	no hit
DDX51	DDX5	8.07809	3	21	0.118168	30.588	0.966321	0.360191	0.462236	-7.58726	Exp2: K719A K722A K734A - ARS2 wt 2	enriched no hit
PYCRL1	PYCRL	6.39378	3	5	0.115014	25.9466	0.962987	0.361769	0.463263	-7.59049	Exp2: K719A K722A K734A - ARS2 wt 2	enriched no hit
RPS201	RPS20	7.23021	3	4	0.0721312	25.7159	0.961609	0.362423	0.463263	-7.59183	Exp2: K719A K722A K734A - ARS2 wt 2	enriched no hit
CKMT1A1	CKMT1A	6.01473	3	2	0.0964455	24.2828	0.961132	0.36265	0.463263	-7.59229	Exp2: K719A K722A K734A - ARS2 wt 2	no hit
ADO1	ADO	6.29033	3	6	0.118562	23.9631	0.938649	0.373446	0.476234	-7.61384	Exp2: K719A K722A K734A - ARS2 wt 2	no hit
VCP1	VCP	6.40121	3	8	0.0736445	24.2851	0.937631	0.37394	0.476234	-7.61480R854A Y859A F871A734548	Exp2: K719A K722A K734A - ARS2 wt 2	no hit
SH3GL11	SH3GL1	6.34556	3	6	0.0954229	24.7272	0.935892	0.374786	0.476587	-7.61646	Exp2: K719A K722A K734A - ARS2 wt 2	enriched no hit
RPL221	RPL22	6.87846	3	3	-0.0907662	26.4292	-0.931953	0.376707	0.478304	-7.62018	Exp2: K719A K722A K734A - ARS2 wt 2	enriched no hit
TMEM331	TMEM33	6.34678	2	2	-0.119853	23.9738	-0.929226	0.378041	0.479271	-7.62275	Exp2: K719A K722A K734A - ARS2 wt 2	no hit
P0442_Δ692-7431	P0442_Δ692-743	8.21874	1	3	-0.159199	24.5819	-0.922679	0.381257	0.482618	-7.6289	Exp2: K719A K722A K734A - ARS2 wt 2	no hit
CANX1	CANX	6.96331	3	9	-0.0643822	26.7529	-0.916774	0.384175	0.485579	-7.63441	Exp2: K719A K722A K734A - ARS2 wt 2	no hit
ATP5C11	ATP5C1	6.997	3	6	0.0784731	27.4307	0.913751	0.385675	0.48674	-7.63722	Exp2: K719A K722A K734A - ARS2 wt 2	no hit
ATP6V1B21	ATP6V1B2	6.3114	2	5	0.0805033	23.6507	0.908487	0.388297	0.489313	-7.6421	Exp2: K719A K722A K734A - ARS2 wt 2	no hit
HSD17B101	HSD17B10	7.31388	3	9	0.0641601	26.9107	0.902994	0.391046	0.492037	-7.647166312R854A Y859A F871A55	Exp2: K719A K722A K734A - ARS2 wt 2	no hit
SLC16A11	SLC16A1	6.81223	3	2	0.138025	25.4862	0.899405	0.392851	0.492879	-7.65046	Exp2: K719A K722A K734A - ARS2 wt 2	enriched no hit
PSMD21	PSMD2	6.29535	2	2	-0.071-84539927442722	24.0097	-0.899323	0.392892	0.492879	-7.65054	Exp2: K719A K722A K734A - ARS2 wt 2	no hit
LSM21	LSM2	5.94558	1	2	-0.0737545	24.1678	-0.896499	0.394316	0.493502	-7.65312	Exp2: K719A K722A K734A - ARS2 wt 2	no hit
KPNA41	KPNA4	7.4164	2	4	-0.107737	26.8526	-0.896004	0.394566	0.493502	-7.65357	Exp2: K719A K722A K734A - ARS2 wt 2	no hit
LDHA1	LDHA	6.31335	3	2	-0.132295	24.8666	-0.891235	0.39698	0.495404	-7.65792	Exp2: K719A K722A K734A - ARS2 wt 2	no hit
ATP5A11	ATP5A1	7.71459	3	18	-0.0601298	28.7757	-0.890407	0.3974	0.495404	-7.65868	Exp2: K719A K722A K734A - ARS2 wt 2	no hit
SFXN11	SFXN1	6.63628	3	6	0.0875885	24.9206	0.888868	0.398182	0.495404	-7.66007	Exp2: K719A K722A K734A - ARS2 wt 2	no hit
DHX361	DHX36	6.74942	3	13	0.100422	26.9781	0.888338	0.391-8451381062884	0.495404	-7.66055	Exp2: K719A K722A K734A - ARS2 wt 2	enriched no hit
C14ORF1661	C14ORF166	6.47199	3	4	0.0928148	25.5778	0.885942	0.399671	0.496184	-7.66273	Exp2: K719A K722A K734A - ARS2 wt 2	no hit
ACTR31	ACTR3	7.01344	3	7	-0.0702644	26.8009	-0.880117	0.402649	0.499141	-7.66799	Exp2: K719A K722A K734A - ARS2 wt 2	no hit
RACK11	RACK1	6.59516	3	6	-0.0752863	25.4705	-0.872064	0.40679	0.50353	-7.67521	Exp2: K719A K722A K734A - ARS2 wt 2	enriched no hit
RARS1	RARS	6.351-845357142857	3	8	0.0752374	25.542	0.870001	0.407856	0.504105	-7.67705	Exp2: K719A K722A K734A - ARS2 wt 2	no hit
ARpcDNA3.131	ARpcDNA3.13	6.73544	3	3	0.0817525	25.956	0.860482	0.412799	0.509463	-7.6R854A Y859A F871A9722041914	Exp2: K719A K722A K734A - ARS2 wt 2	no hit
COPB21	COPB2	6.20232	3	6	0.136351	23.9977	0.852978	0.416725	0.513553	-7.6921	Exp2: K719A K722A K734A - ARS2 wt 2	no hit
DRG11	DRG1	6.22268	3	6	-0.0692648	24.9835	-0.848995	0.41882	0.515376	-7.69559	Exp2: K719A K722A K734A - ARS2 wt 2	no hit
VPS351	VPS35	6.71528	3	7	0.0733926	27.151R854A Y859A F871A9286072	0.835366	0.426042	0.522999	-7.70741	Exp2: K719A K722A K734A - ARS2 wt 2	no hit
SDHA1	SDHA	7.74082	3	13	0.07818902225R854A Y859A F871A53	28.567	0.834952	0.426263	0.522999	-7.70777	Exp2: K719A K722A K734A - ARS2 wt 2	no hit
EIF4G11	EIF4G1	5.98462	2	6	0.065563	23.2472815941R854A Y859A F871A	0.826354	0.430865	0.527872	-7.71514	Exp2: K719A K722A K734A - ARS2 wt 2	no hit
AKAP81	AKAP8	6.52942	3	6	-0.061-84532586007585	25.9679	-0.82388	0.432195	0.528437	-7.71725	Exp2: K719A K722A K734A - ARS2 wt 2	enriched no hit
CBR41	CBR4	6.5831	3	5	-0.115768	24.9762	-0.822134	0.433136	0.528437	-7.71873	Exp2: K719A K722A K734A - ARS2 wt 2	no hit
MYH101	MYH10	6.12904	3	8	-0.0702908	23.2981	-0.820978	0.433759	0.528437	-7.71972	Exp2: K719A K722A K734A - ARS2 wt 2	no hit
DCTN61	DCTN6	6.47818	2	2	-0.110802	24.726	-0.820813	0.433848	0.528437	-7.71986	Exp2: K719A K722A K734A - ARS2 wt 2	no hit
SSB1	SSB	5.99303	3	3	-0.0963896	24.5994	-0.815224	0.436872	0.530821	-7.72459	Exp2: K719A K722A K734A - ARS2 wt 2	no hit
MRPL391	MRPL39	6.13205	3	3	-0.0660293	25.2362	-0.814R854A Y859A F871A801748068	0.437072	0.530821	-7.7249	Exp2: K719A K722A K734A - ARS2 wt 2	enriched no hit
NDUFS31	NDUFS3	6.69766	3	8	0.06986289311-845242	25.369	0.807154	0.441264	0.535135781281-8456	-7.73137	Exp2: K719A K722A K734A - ARS2 wt 2	enriched no hit
ATPAF21	ATPAF2	6.05467	3	3	-0.169727	23.4763	-0.802161	0.443995	0.53767	-7.73553	Exp2: K719A K722A K734A - ARS2 wt 2	enriched no hit
ECHS11	ECHS1	7.33632	3	8	0.0726209	27.0755	0.790921	0.450187	0.544381	-7.74483	Exp2: K719A K722A K734A - ARS2 wt 2	no hit
SPTAN11	SPTAN1	6.29943	3	13	0.0649612	25.9215	0.787675	0.4519R854A Y859A F871A44883842	0.545643	-7.74749	Exp2: K719A K722A K734A - ARS2 wt 2	no hit
ADAR1	ADAR	6.69491	3	17	-0.0725081	26.391	-0.78669	0.452532	0.545643	-7.7483	Exp2: K719A K722A K734A - ARS2 wt 2	enriched no hit
WDR111	WDR11	6.46227	3	9	0.0545549	25.6042	0.777823	0.457474	0.550809	-7.75552	Exp2: K719A K722A K734A - ARS2 wt 2	enriched no hit
LARS1	LARS	6.03058	3	7	0.0680648	25.2077	0.738467	0.479838	0.576907	-7.78671	Exp2: K719A K722A K734A - ARS2 wt 2	no hit
ATP5B1	ATP5B	7.27695	3	10	-0.0625918	27.3378	-0.728183	0.485797	0.583234	-7.79462	Exp2: K719A K722A K734A - ARS2 wt 2	no hit
NUDC1	NUDC	6.63483	3	9	0.0668064	25.701	0.72405	0.488204	0.585287	-7.79777	Exp2: K719A K722A K734A - ARS2 wt 2	no hit
TCP11	TCP1	7.3607	3	17	-0.0484086	28.2573	-0.718621	0.491379	0.588251	-7.80189	Exp2: K719A K722A K734A - ARS2 wt 2	no hit
PPA21	PPA2	7.06332	3	7	0.0649491	26.4944	0.702112	0.501112	0.598399	-7.81424	Exp2: K719A K722A K734A - ARS2 wt 2	no hit
COPE1	COPE	6.12386	3	3	-0.0582724	25.3006	-0.701822	0.501284	0.598399	-7.81446	Exp2: K719A K722A K734A - ARS2 wt 2	enriched no hit
SRSF101	SRSF10	6.8197	3	5	-0.0749257	24.9295	-0.694698	0.505522	0.6026	-7.8197	Exp2: K719A K722A K734A - ARS2 wt 2	enriched no hit
AIMP21	AIMP2	6.17433	1	2	0.0634398	24.8556	0.69142	0.50748	0.60405	-7.8221	Exp2: K719A K722A K734A - ARS2 wt 2	no hit
DYNC1H11	DYNC1H1	5.99432	3	7	-0.0614487	24.1157	-0.690248	0.508181	0.60405	-7.82296	Exp2: K719A K722A K734A - ARS2 wt 2	enriched no hit
RPLP21	RPLP2	6.22551	2	5	0.187978	25.934	0.676919	0.516196	0.612708	-7.83259	Exp2: K719A K722A K734A - ARS2 wt 2	no hit
CCT31	CCT3	7.19157	3	20	-0.0559912	28.2943	-0.670027	0.520371	0.61679	-7.83751	Exp2: K719A K722A K734A - ARS2 wt 2	no hit
GARS1	GARS	6.7745	3	8	0.0612851	26.5632	0.66616	0.522722	0.618702	-7.84025	Exp2: K719A K722A K734A - ARS2 wt 2	no hit
MSH61	MSH6	6.0611-84571428571	3	8	0.0724895	23.331	0.662987	0.524656	0.620115	-7.84248	Exp2: K719A K722A K734A - ARS2 wt 2	enriched no hit
ATP6V1A1	ATP6V1A	6.01179	3	6	0.0448202	23.107571-84528253	0.661745	0.525414	0.620137	-7.84336	Exp2: K719A K722A K734A - ARS2 wt 2	no hit
TECR1	TECR	7.04585	2	4	-0.057205	25.9291	-0.648433	0.533582	0.628892	-7.85262	Exp2: K719A K722A K734A - ARS2 wt 2	no hit
PPP2R5A1	PPP2R5A	6.33791	3	5	0.0530071	26.5013	0.641955	0.537585	0.632719	-7.85706	Exp2: K719A K722A K734A - ARS2 wt 2	no hit
CAPN21	CAPN2	6.39152	3	2	-0.0588015	24.1644	-0.633918	0.542575	0.637697	-7.86252	Exp2: K719A K722A K734A - ARS2 wt 2	no hit
DPM11	DPM1	6.75122	3	7	0.0629938	25.6319	0.626659	0.547106	0.642121	-7.8674	Exp2: K719A K722A K734A - ARS2 wt 2	enriched no hit
ACTR21	ACTR2	6.82127	3	8	-0.0648664	26.6399	-0.622122	0.549949	0.644092	-7.87042	Exp2: K719A K722A K734A - ARS2 wt 2	no hit
IRS41	IRS4	6.23139	3	5	0.0426171	25.4774	0.621527	0.550322	0.644092	-7.87081	Exp2: K719A K722A K734A - ARS2 wt 2	enriched no hit
VDAC11	VDAC1	6.56028	3	6	0.0860204	24.4526	0.619909	0.551338	0.644381	-7.87189	Exp2: K719A K722A K734A - ARS2 wt 2	enriched no hit
PPP2R1A1	PPP2R1A	7.84301	3	17	-0.0414047	29.4688	-0.613543	0.555347	0.648163	-7.87608	Exp2: K719A K722A K734A - ARS2 wt 2	enriched no hit
CBSL|CBS1	CBSL|CBS	7.21-8450321428571	3	10	-0.0718967	26.3585	-0.611524	0.556623	0.648748	-7.8774	Exp2: K719A K722A K734A - ARS2 wt 2	no hit
MEN11	MEN1	6.34289	1	2	-0.051766	25.5485	-0.608972	0.558236	0.649725	-7.87906	Exp2: K719A K722A K734A - ARS2 wt 2	no hit
MRPL191	MRPL19	6.23142	3	4	-0.0440693	25.1725	-0.590184	0.570201	0.662731	-7.89112	Exp2: K719A K722A K734A - ARS2 wt 2	enriched no hit
PEPD1	PEPD	6.28531	2	5	-0.0596417	24.4838	-0.581738	0.575627	0.66811	-7.89643	Exp2: K719A K722A K734A - ARS2 wt 2	no hit
SMC41	SMC4	6.35302	3	11	-0.046595	25.9835	-0.573909	0.580682	0.672419	-7.90128	Exp2: K719A K722A K734A - ARS2 wt 2	no hit
RPL121	RPL12	6.58497	3	4	0.0628948	24.7232	0.572629	0.581511	0.672419	-7.90207	Exp2: K719A K722A K734A - ARS2 wt 2	no hit
DNAJA21	DNAJA2	6.48715	3	6	-0.0492471	26.4487	-0.572265	0.581746	0.672419	-7.90229	Exp2: K719A K722A K734A - ARS2 wt 2	enriched no hit
EIF3F1	EIF3F	6.05767	1	2	0.0407475	23.4456	0.548656	0.597152	0.689275	-7.91653	Exp2: K719A K722A K734A - ARS2 wt 2	no hit
SSR11	SSR1	6.32622	2	2	0.0445852	25.2359	0.53885	0.603615	0.695777	-7.92227	Exp2: K719A K722A K734A - ARS2 wt 2	no hit
NDUFA101	NDUFA10	6.31447	3	4	0.0378213	25.484	0.537434	0.604551	0.695891-8455663453	-7.9231	Exp2: K719A K722A K734A - ARS2 wt 2	no hit
RBM61	RBM6	6.08245	3	2	-0.049235570471-84515	23.7739	-0.521646	0.615043	0.707004	-7.93212	Exp2: K719A K722A K734A - ARS2 wt 2	enriched no hit
RFC41	RFC4	6.44899	3	5	0.0394374	25.5678	0.5192	0.616677	0.707907	-7.9335	Exp2: K719A K722A K734A - ARS2 wt 2	no hit
USP9X1	USP9X	6.72137	3	18	-0.0369431	27.3165	-0.517943	0.617518	0.707907	-7.9342	Exp2: K719A K722A K734A - ARS2 wt 2	enriched no hit
SYNCRIP1	SYNCRIP	6.71005	3	9	-0.0459515	25.6233	-0.50856	0.62381	0.714144	-7.93941	Exp2: K719A K722A K734A - ARS2 wt 2	enriched no hit
B4DEV8|PSMA11	B4DEV8|PSMA1	6.87804	1	4	0.0439125	26.351	0.492268	0.634814	0.725749	-7.94825	Exp2: K719A K722A K734A - ARS2 wt 2	no hit
ACAD91	ACAD9	6.53347	3	8	0.0375034	25.3293	0.48873	0.637216	0.726657	-7.95013	Exp2: K719A K722A K734A - ARS2 wt 2	no hit
NIT11	NIT1	6.2721	2	2	-0.0522308	24.1873	-0.48R854A Y859A F871A3996328221	0.637343	0.726657	-7.95023	Exp2: K719A K722A K734A - ARS2 wt 2	no hit
CCT71	CCT7	7.30738	3	15	-0.0359237	27.3758	-0.485347	0.639518	0.727675	-7.95192	Exp2: K719A K722A K734A - ARS2 wt 2	no hit
RNF201	RNF20	6.24048	3	4	-0.0323922	25.0092	-0.48468	0.639972	0.727675	-7.95227	Exp2: K719A K722A K734A - ARS2 wt 2	no hit
LDHB1	LDHB	6.24834	3	4	-0.0555738	24.4531	-0.479535	0.643481	0.729975	-7.95496	Exp2: K719A K722A K734A - ARS2 wt 2	no hit
SLC25A121	SLC25A12	5.83983	2	2	0.04152	23.4812	0.479161	0.643737	0.729975	-7.95515	Exp2: K719A K722A K734A - ARS2 wt 2	no hit
RBM391	RBM39	7.09354	3	12	0.0407931	28.1361	0.469959	0.650037	0.736123	-7.9599	Exp2: K719A K722A K734A - ARS2 wt 2	enriched no hit
NOMO1|NOMO3|NOMO21	NOMO1|NOMO3|NOMO2	6.22894	3	9	0.0315578	24.7314	0.447334	0.665654	0.752791	-7.97119	Exp2: K719A K722A K734A - ARS2 wt 2	no hit
CORO1C1	CORO1C	6.34502	2	4	-0.0447528	25.1066	-0.440701	0.670266	0.756985	-7.9744	Exp2: K719A K722A K734A - ARS2 wt 2	no hit
GBAS1	GBAS	7.56347	3	7	0.0740147	28.0437	0.434196	0.674803	0.761083	-7.97751	Exp2: K719A K722A K734A - ARS2 wt 2	enriched no hit
CCT81	CCT8	7.52192	3	24	-0.032271	28.9914	-0.409614	0.692073	0.779512	-7.98883	Exp2: K719A K722A K734A - ARS2 wt 2	no hit
CSDE11	CSDE1	6.44632	3	6	-0.0459518	25.4316	-0.40615	0.694522	0.780377	-7.99038	Exp2: K719A K722A K734A - ARS2 wt 2	no hit
SLC25A131	SLC25A13	6.65754	3	9	0.0312505	27.0615	0.405894	0.694703	0.780377	-7.99049	Exp2: K719A K722A K734A - ARS2 wt 2	no hit
CAND11	CAND1	6.66077	3	15	-0.039557	26.3242	-0.402702	0.696964	0.78128	-7.99191	Exp2: K719A K722A K734A - ARS2 wt 2	no hit
POLR2B1	POLR2B	5.85071	2	3	-0.0409427	24.984	-0.402127	0.697372	0.78128	-7.99216	Exp2: K719A K722A K734A - ARS2 wt 2	enriched no hit
ISOC11	ISOC1	7.35439	3	7	0.0371398	27.2242	0.399965	0.698904	0.781952	-7.99311	Exp2: K719A K722A K734A - ARS2 wt 2	no hit
KCTD11	KCTD1	5.88962	2	2	-0.0346481	23.7921-8451203079	-0.395318	0.702205	0.71-8459707R854A Y859A F871A4255	-7.99513	Exp2: K719A K722A K734A - ARS2 wt 2	no hit
PSMD111	PSMD11	6.37152	3	5	-0.02781-845091101587	24.8325	-0.392231	0.704401	0.786003	-7.99646	Exp2: K719A K722A K734A - ARS2 wt 2	no hit
IARS1	IARS	6.22242	3	10	0.0295349	25.5927	0.380256	0.712948	0.794482	-8.00153	Exp2: K719A K722A K734A - ARS2 wt 2	no hit
SLC1A51	SLC1A5	6.19196	3	4	-0.0338006	24.6114	-0.364946	0.723938	0.805657	-8.00779	Exp2: K719A K722A K734A - ARS2 wt 2	no hit
NDUFS71	NDUFS7	6.10203	3	2	-0.0251376	23.7864	-0.363149	0.725232	0.806027	-8.00851	Exp2: K719A K722A K734A - ARS2 wt 2	no hit
YWHAQ1	YWHAQ	6.65261	2	3	0.0260549	26.543	0.356946	0.729707	0.809927	-8.01096	Exp2: K719A K722A K734A - ARS2 wt 2	no hit
PSMC11	PSMC1	6.22536	3	4	0.0282174	25.11	0.355063	0.731068	0.810364	-8.0117	Exp2: K719A K722A K734A - ARS2 wt 2	no hit
COLGALT21	COLGALT2	6.73174	3	6	-0.0287763	26.2351	-0.350678	0.734241	0.812805	-8.0134	Exp2: K719A K722A K734A - ARS2 wt 2	enriched no hit
RPN11	RPN1	6.97777	3	10	0.0341219	26.0392	0.339612	0.74227	0.819324	-8.0176	Exp2: K719A K722A K734A - ARS2 wt 2	enriched no hit
ATAD3A1	ATAD3A	6.80592	2	8	-0.02638	26.5658	-0.33917	0.742592	0.819324	-8.01776	Exp2: K719A K722A K734A - ARS2 wt 2	no hit
NUP1071	NUP107	6.15818	3	11	-0.0326263	24.2002	-0.338523	0.743063	0.819324	-8.018	Exp2: K719A K722A K734A - ARS2 wt 2	enriched no hit
COPS41	COPS4	5.81559	3	3	0.0292125	22.8647	0.336	0.744898	0.819672	-8.01894	Exp2: K719A K722A K734A - ARS2 wt 2	enriched no hit
ACACA1	ACACA	6.2721	3	10	0.0320613	25.5732	0.335402	0.745334	0.819672	-8.01916	Exp2: K719A K722A K734A - ARS2 wt 2	no hit
PPIL41	PPIL4	5.87161	3	2	0.0240169	23.5342	0.328193	0.750591	0.824371	-8.02179	Exp2: K719A K722A K734A - ARS2 wt 2	enriched no hit
DDX11	DDX1	6.90575	3	11	-0.02746	26.R854A Y859A F871A3613080201	-0.322049	0.755082	0.828219	-8.02399	Exp2: K719A K722A K734A - ARS2 wt 2	enriched no hit
YBEY1	YBEY	6.15313	1	2	0.0628236	24.3092	0.307125	0.766033	0.838373	-8.02917	Exp2: K719A K722A K734A - ARS2 wt 2	no hit
PSMC31	PSMC3	6.54987	3	5	-0.0238919	26.1376	-0.306358	0.766597	0.838373	-8.02942R854A Y859A F871A83984	Exp2: K719A K722A K734A - ARS2 wt 2	no hit
HNRNPF1	HNRNPF	7.22629	3	12	-0.0217181	28.4455	-0.304803	0.767741	0.838373	-8.02995	Exp2: K719A K722A K734A - ARS2 wt 2	enriched no hit
MRPL161	MRPL16	6.40855	1	2	0.0374504	24.5374	0.303987	0.768342	0.838373	-8.03023	Exp2: K719A K722A K734A - ARS2 wt 2	no hit
PPIL11	PPIL1	6.40895	3	4	-0.0210242	25.5741	-0.302432	0.769487	0.838531	-8.03075	Exp2: K719A K722A K734A - ARS2 wt 2	no hit
SLC25A31	SLC25A3	7.00454	3	5	-0.0203047	26.8848	-0.294054	0.775669	0.844169	-8.0335	Exp2: K719A K722A K734A - ARS2 wt 2	enriched no hit
CPT21	CPT2	5.84474	2	3	0.0208R854A Y859A F871A399677634	22.0173	0.292290466782R854A Y859A F871A	0.776972	0.844491	-8.03407	Exp2: K719A K722A K734A - ARS2 wt 2	no hit
KRIT11	KRIT1	6.39662	3	8	-0.0212559	27.6437	-0.289443	0.779078	0.1-845683128888099	-8.03499	Exp2: K719A K722A K734A - ARS2 wt 2	enriched no hit
SMC21	SMC2	6.03745	3	5	0.0209326	25.1749	0.284962	0.782396	0.848186	-8.03641	Exp2: K719A K722A K734A - ARS2 wt 2	no hit
PDIA61	PDIA6	7.2947	3	13	-0.0240128	27.8215	-0.281841	0.78471	0.848554	-8.03739	Exp2: K719A K722A K734A - ARS2 wt 2	no hit
VIM1	VIM	7.43742	3	25	-0.057959	27.892	-0.281772	0.78476	0.848554	-8.03740850630R854A Y859A F871A	Exp2: K719A K722A K734A - ARS2 wt 2	no hit
UBASH3B1	UBASH3B	5.92485	1	3	-0.024931	24.2276	-0.2751-845203139967	0.789161	0.852212	-8.03923	Exp2: K719A K722A K734A - ARS2 wt 2	no hit
LMNB11	LMNB1	6.0334	3	3	0.0286768	24.9104	0.27266	0.791529	0.853669	-8.0402	Exp2: K719A K722A K734A - ARS2 wt 2	no hit
USP71	USP7	6.52823	3	12	0.022758	26.55	0.269312	0.79402	0.855256	-8.0412	Exp2: K719A K722A K734A - ARS2 wt 2	enriched no hit
POLD11	POLD1	6.26996	2	4	-0.0201709	25.4375	-0.266211	0.79633	0.856642	-8.04212	Exp2: K719A K722A K734A - ARS2 wt 2	no hit
DDX421	DDX42	6.71627	3	11	0.0272226	25.5186	0.263777	0.798144	0.857458	-8.04283	Exp2: K719A K722A K734A - ARS2 wt 2	no hit
NOP581	NOP58	6.09711	3	3	0.025793	24.3457	0.262449	0.799135	0.857458	-8.04322	Exp2: K719A K722A K734A - ARS2 wt 2	enriched no hit
RPN21	RPN2	6.75035	3	4	0.0205904	24.9773	0.260788	0.800374	0.85769	-8.0437	Exp2: K719A K722A K734A - ARS2 wt 2	no hit
PSMD141	PSMD14	6.24007	2	4	-0.0202441	24.2R854A Y859A F871A850917015	-0.25541-84513958425	0.804336	0.860835	-8.04522	Exp2: K719A K722A K734A - ARS2 wt 2	no hit
NIPSNAP11	NIPSNAP1	7.21375	3	6	0.0253313	27.927	0.251146	0.807581	0.863205	-8.04643	Exp2: K719A K722A K734A - ARS2 wt 2	enriched no hit
ARpcDNA3.121	ARpcDNA3.12	7.14858	3	9	-0.0205699	26.3926	-0.248243	0.809755	0.864025	-8.04723	Exp2: K719A K722A K734A - ARS2 wt 2	no hit
YWHAZ1	YWHAZ	6.65434	3	4	0.0366742	26.3669	0.246568	0.811009	0.864025	-8.04769	Exp2: K719A K722A K734A - ARS2 wt 2	enriched no hit
NUP1531	NUP153	6.78804	3	7	0.0170977	26.7155	0.245992	0.811441	0.864025	-8.04785	Exp2: K719A K722A K734A - ARS2 wt 2	enriched no hit
NPM11	NPM1	8.64751	3	16	-0.051101	29.004	-0.242669	0.813933	0.865383	-8.04875	Exp2: K719A K722A K734A - ARS2 wt 2	no hit
MYH91	MYH9	6.47872	3	20	-0.0216261	26.622	-0.241538	0.814781	0.865383	-8.04905	Exp2: K719A K722A K734A - ARS2 wt 2	no hit
PSMD101	PSMD10	6.43933	2	2	0.0213856	25.1116	0.233668	0.820693	0.870558	-8.05112	Exp2: K719A K722A K734A - ARS2 wt 2	no hit
NUP431	NUP43	6.13367	1	2	-0.0248708	23.8142	-0.227565	0.825286	0.874323	-8.05268	Exp2: K719A K722A K734A - ARS2 wt 2	no hit
ERCC21	ERCC2	6.46296	1	2	-0.0271481	25.0181	-0.218931	0.831795	0.880107	-8.05482	Exp2: K719A K722A K734A - ARS2 wt 2	no hit
MCCC11	MCCC1	5.7311	3	3	0.022464	22.9923	0.209489	0.83893	0.8R854A Y859A F871A29491297084	-8.05706	Exp2: K719A K722A K734A - ARS2 wt 2	no hit
PPP2R1B1	PPP2R1B	6.28465	2	4	0.0147582	24.1111-8457192795	0.209477	0.838939	0.8R854A Y859A F871A29491297084	-8.05707	Exp2: K719A K722A K734A - ARS2 wt 2	no hit
TTC261	TTC26	5.258	1	2	-0.0129471	22.562	-0.192451	0.851843	0.897918	-8.06086	Exp2: K719A K722A K734A - ARS2 wt 2	no hit
CTH1	CTH	6.35791	3	7	-0.0282296	24.85	-0.18659	0.856296	0.900409	-8.0621	Exp2: K719A K722A K734A - ARS2 wt 2	no hit
PSMC51	PSMC5	6.36083	3	7	-0.0172065	24.7733	-0.186511	0.856356	0.900409	-8.06211	Exp2: K719A K722A K734A - ARS2 wt 2	no hit
PSMB41	PSMB4	6.14038	2	2	0.0141809	24.7821	0.16405	0.873471	0.917254	-8.0664R854A Y859A F871A0359249	Exp2: K719A K722A K734A - ARS2 wt 2	enriched no hit
CMTR11	CMTR1	5.78381	2	2	0.0203578	23.8286	0.159621	0.876R854A Y859A F871A216244364	0.919474	-8.06728	Exp2: K719A K722A K734A - ARS2 wt 2	no hit
KCTD61	KCTD6	6.42597	3	3	-0.0117999	24.6391	-0.157169	0.878729	0.919474	-8.06771	Exp2: K719A K722A K734A - ARS2 wt 2	no hit
G6PD1	G6PD	6.59376	3	8	0.0144469	26.3919	0.156975	0.878877	0.919474	-8.06775	Exp2: K719A K722A K734A - ARS2 wt 2	no hit
HSD17B121	HSD17B12	6.53749	3	5	0.0110316	25.2459	0.146616	0.886804	0.926611	-8.0695	Exp2: K719A K722A K734A - ARS2 wt 2	enriched no hit
EIF4E1	EIF4E	6.79273	3	4	-0.0235571	26.1434	-0.141311	0.890869	0.929699	-8.07035	Exp2: K719A K722A K734A - ARS2 wt 2	no hit
KARS1	KARS	6.256	3	6	-0.00958819	25.1627	-0.138667	0.892896	0.930656	-8.07076	Exp2: K719A K722A K734A - ARS2 wt 2	no hit
SEC23A1	SEC23A	6.60052	3	8	0.0103709	26.0172	0.135247	0.895519	0.93223	-8.07128	Exp2: K719A K722A K734A - ARS2 wt 2	no hit
UPP11	UPP1	5.96242	2	2	0.011727	23.6994	0.126197	0.902468	0.938298	-8.07259	Exp2: K719A K722A K734A - ARS2 wt 2	enriched no hit
TUBG11	TUBG1	6.43266	1	4	-0.0107702	24.9198	-0.112915	0.912682	0.947741	-8.07436	Exp2: K719A K722A K734A - ARS2 wt 2	no hit
MIF1	MIF	7.30203	3	3	-0.0157353	24.894	-0.110396	0.914621	0.94858	-8.07468	Exp2: K719A K722A K734A - ARS2 wt 2	no hit
ACLY1	ACLY	7.14672	3	18	0.00734755	27.6235	0.0963901	0.925413	0.957265	-8.07629	Exp2: K719A K722A K734A - ARS2 wt 2	no hit
NME2|NME11	NME2|NME1	7.21154	1	5	-0.00935881	27.2304	-0.0955447	0.926065	0.957265	-8.07638	Exp2: K719A K722A K734A - ARS2 wt 2	no hit
TRMT10C1	TRMT10C	6.79928	3	7	-0.00711861	25.5819	-0.0950805	0.926423	0.957265	-8.07643	Exp2: K719A K722A K734A - ARS2 wt 2	no hit
BCKDK1	BCKDK	6.6009	3	8	0.00738184	28.0115	0.0910827	0.929507	0.959269	-8.07684	Exp2: K719A K722A K734A - ARS2 wt 2	enriched no hit
HNRNPAB1	HNRNPAB	6.97374	3	4	-0.00717821	26.5151	-0.0857161	0.933641-8458746785	0.961801	-8.07737	Exp2: K719A K722A K734A - ARS2 wt 2	no hit
ADSL1	ADSL	6.18236	3	3	0.0097218	25.4772	0.0834732	0.93538	0.961801	-8.07758	Exp2: K719A K722A K734A - ARS2 wt 2	no hit
SEC631	SEC63	6.35365	2	3	0.00568102	25.4767	0.083443	0.935403	0.961801	-8.07758	Exp2: K719A K722A K734A - ARS2 wt 2	no hit
HIST1H4A1	HIST1H4A	7.01238	3	6	0.0131914	26.6977	0.0746916	0.942163	0.966796	-8.07836	Exp2: K719A K722A K734A - ARS2 wt 2	no hit
PSMD13	PSMD1	6.29608	3	6	0.00558106	25.5122	0.0741668	0.94256881-84572047	0.966796	-8.0784	Exp2: K719A K722A K734A - ARS2 wt 2	no hit
PABpcDNA3.141	PABpcDNA3.14	5.8964	1	2	0.00588937	24.1778	0.0709346	0.945067	0.967079	-8.07866	Exp2: K719A K722A K734A - ARS2 wt 2	no hit
NUDT211	NUDT21	6.71881	3	4	0.00524816	25.3097	0.069969	0.945813	0.967079	-8.07874	Exp2: K719A K722A K734A - ARS2 wt 2	no hit
KIF3C1	KIF3C	6.31195	1	3	0.00781656	24.5409	0.0693306	0.946306R854A Y859A F871A755802	0.967079	-8.07879	Exp2: K719A K722A K734A - ARS2 wt 2	no hit
PFKFB21	PFKFB2	5.55391	1	2	0.00512291	23.2478809R854A Y859A F871A476	0.067593	0.94765	0.967273	-8.07892	Exp2: K719A K722A K734A - ARS2 wt 2	no hit
PHB1	PHB	6.91553	3	9	0.00486746	27.2948	0.0631-8453149178257	0.950548	0.96905	-8.07919	Exp2: K719A K722A K734A - ARS2 wt 2	no hit
TH1L|NELFCD1	TH1L|NELFCD	5.9145	2	2	-0.00555902	23.2503	-0.0613107	0.952509	0.969869	-8.07937	Exp2: K719A K722A K734A - ARS2 wt 2	no hit
IKBKAP1	IKBKAP	6.18284	3	7	-0.0045989	25.3985	-0.05484869R854A Y859A F871A42078	0.957508	0.973777	-8.07979	Exp2: K719A K722A K734A - ARS2 wt 2	no hit
BCKDHB1	BCKDHB	5.6918	1	2	-0.0127321	23.4136	-0.0514512	0.960138	0.974217	-8.07999	Exp2: K719A K722A K734A - ARS2 wt 2	no hit
EEF1B21	EEF1B2	6.95047	3	4	0.0060271	26.9259	0.0512852	0.960266	0.974217	-8.08	Exp2: K719A K722A K734A - ARS2 wt 2	no hit
RCN21	RCN2	6.59082	3	8	0.00343773	26.2591	0.049599	0.961571	0.974361	-8.08009	Exp2: K719A K722A K734A - ARS2 wt 2	no hit
AIFM11	AIFM1	6.6202	3	8	-0.00215295	26.7546	-0.0274221	0.978747	0.990275	-8.08104	Exp2: K719A K722A K734A - ARS2 wt 2	enriched no hit
PSMC21	PSMC2	6.46446	3	9	-0.00217195	26.1508	-0.0262702	0.979639	0.990275	-8.08108	Exp2: K719A K722A K734A - ARS2 wt 2	no hit
YWHAB1	YWHAB	6.37892	3	2	0.00228817	24.2761	0.0219976	0.98295	0.991869	-8.08119	Exp2: K719A K722A K734A - ARS2 wt 2	enriched no hit
NDUFA91	NDUFA9	5.86843	2	2	-0.0014663	24.05	-0.0211799	0.983584	0.991869	-8.08121	Exp2: K719A K722A K734A - ARS2 wt 2	no hit
RAB7A1	RAB7A	6.40494	3	7	-0.00168769	23.2807	-0.0155295	0.987963	0.995088	-8.08133	Exp2: K719A K722A K734A - ARS2 wt 2	no hit
PLOD31	PLOD3	7.69474	3	25	-0.0010901	29.7864	-0.01323	0.989745	0.995686	-8.08137	Exp2: K719A K722A K734A - ARS2 wt 2	enriched no hit
TSN1	TSN	6.03127	3	4	0.000730915	24.7474	0.00843551	0.993461	0.997651	-8.08142	Exp2: K719A K722A K734A - ARS2 wt 2	no hit
PSMA61	PSMA6	6.77461	3	4	0.000580379	26.8526	0.00763842	0.994079	0.997651	-8.08143	Exp2: K719A K722A K734A - ARS2 wt 2	enriched no hit
PPP2R5C1	PPP2R5C	6.98929	3	9	0.000403263	27.3009	0.00580456	0.995501	0.997882	-8.08145	Exp2: K719A K722A K734A - ARS2 wt 2	no hit
ACADVL1	ACADVL	6.51683	3	10	-0.000383541	26.8218	-0.00365355	0.997168	0.998359	-8.08146	Exp2: K719A K722A K734A - ARS2 wt 2	no hit
ACOX31	ACOX3	6.21137	3	3	6.16759e-06	24.6928	6.40512e-05	0.99995	0.99995	-8.08146	Exp2: K719A K722A K734A - ARS2 wt 2	no hit
NCBP17	NCBP1	8.39808	3	27	-4.08098	28.8646	-26.3983	3.59622e-09	4.16443e-06	10.8261	Exp3: 1-845 - ARS2 wt 3	enriched hit
NCBP27	NCBP2	7.60049	3	9	-3.7573	26.5739	-16.6382	1.4401e-07	8.33818e-05	8.07279	Exp3: 1-845 - ARS2 wt 3	enriched hit
PYCR27	PYCR2	8.4152	3	9	-2.61179	28.1013	-13.0518	9.71921e-07	0.000375162	6.36541	Exp3: 1-845 - ARS2 wt 3	enriched hit
PHAX7	PHAX	7.59933	3	18	-2.57857	28.9688	-11.4151	2.74572e-06	0.000794885	5.37771	Exp3: 1-845 - ARS2 wt 3	enriched hit
PARD37	PARD3	6.48582	3	13	-1.90051	24.7978	-9.53361	1.0831e-05	0.002501-845243256364	4.024	Exp3: 1-845 - ARS2 wt 3	enriched hit
NIPSNAP17	NIPSNAP1	7.21375	3	6	-1.62842	26.7613	-8.96603	1.71566e-05	0.00320682	3.56031	Exp3: 1-845 - ARS2 wt 3	enriched hit
PRPF38B7	PRPF38B	6.74262	3	7	-1.27307	25.9922	-8.82022	1.93849e-05	0.00320682	3.4365	Exp3: 1-845 - ARS2 wt 3	enriched hit
KRIT17	KRIT1	6.39662	3	8	-1.96271	23.9979	-8.65879	2.22346e-05	0.003211-845303620732	3.29711	Exp3: 1-845 - ARS2 wt 3	enriched hit
PYCR17	PYCR1	7.74086	3	11	-2.07124	26.7903	-8.29889	3.04224e-05	0.00391435	2.9772	Exp3: 1-845 - ARS2 wt 3	enriched hit
GBAS7	GBAS	7.56347	3	7	-1.60577	27.0572	-7.05896	9.80811e-05	0.0113578	1.76973	Exp3: 1-845 - ARS2 wt 3	enriched candidate
BCKDK7	BCKDK	6.6009	3	8	-1.8959	25.5557	-6.91816	0.000113125	0.011909	1.62137	Exp3: 1-845 - ARS2 wt 3	enriched candidate
RBBP67	RBBP6	6.21653	3	3	-0.827786	24.3862	-6.67103	0.000146093	0.014098	1.35499	Exp3: 1-845 - ARS2 wt 3	enriched candidate
ZC3H187	ZC3H18	7.1386	3	11	-0.924565	27.569	-6.18116	0.000247653	0.0220602	0.803506	Exp3: 1-845 - ARS2 wt 3	candidate
KPNA17	KPNA1	7.09022	3	7	-0.825314	27.0527	-5.96856	0.000314239	0.025992	0.554065	Exp3: 1-845 - ARS2 wt 3	enriched candidate
SNX277	SNX27	6.49132	3	7	-1.07222	25.2713	-5.84973	0.00035987	0.027782	0.411895	Exp3: 1-845 - ARS2 wt 3	enriched candidate
PRPF4B7	PRPF4B	6.82689	3	10	-0.899178	27.2734	-5.6642	0.000446351	0.0323047	0.185913	Exp3: 1-845 - ARS2 wt 3	enriched candidate
SAFB25	SAFB2	6.02944	2	2	-0.909576	23.5748	-5.57048	0.000498512	0.0323564	0.0698741	Exp3: 1-845 - ARS2 wt 3	enriched candidate
TIPRL7	TIPRL	6.52564	2	3	-1.09242	25.393041514R854A Y859A F871A1	-5.56301	0.000502949	0.0323564	0.0605685	Exp3: 1-845 - ARS2 wt 3	candidate
HSPA1B|HSPA1A7	HSPA1B|HSPA1A	8.6574	3	25	-0.893833	30.9199	-5.43793	0.00058403	0.0355951	-0.0964181	Exp3: 1-845 - ARS2 wt 3	enriched candidate
HSPH17	HSPH1	7.04493	3	15	-0.722503	27.5344	-5.28912	0.000699638	0.0405091	-0.286183	Exp3: 1-845 - ARS2 wt 3	enriched candidate
ZCCHC87	ZCCHC8	6.70061	3	13	-0.691277	27.2554	-5.12124	0.000860939	0.0474746	-0.504208	Exp3: 1-845 - ARS2 wt 3	enriched candidate
KPNA47	KPNA4	7.4164	2	4	-0.905333	25.672	-4.96678	0.00104568	0.0550408	-0.708516	Exp3: 1-845 - ARS2 wt 3	candidate
FBXO104	FBXO10	5.86645	2	2	-0.942416	23.2938	-4.92073	0.00110881	0.055826	-0.770116	Exp3: 1-845 - ARS2 wt 3	enriched candidate
CHMP1A4	CHMP1A	6.42313	1	2	-1.03969	24.1-8455193923892	-4.62986	0.00161714	0.078027	-1.16655	Exp3: 1-845 - ARS2 wt 3	candidate
VARS27	VARS2	5.76118	3	5	-0.733838	23.2875	-4.26341	0.00264785	0.121276	-1.68378	Exp3: 1-845 - ARS2 wt 3	enriched no hit
SERPINB64	SERPINB6	5.87204	2	2	-0.753142	24.2573	-4.24259	0.00272468	0.121276	-1.71374	Exp3: 1-845 - ARS2 wt 3	no hit
PFKM4	PFKM	6.05085	1	2	-0.648462	23.867	-4.21566	0.00282767	0.121276	-1.7526	Exp3: 1-845 - ARS2 wt 3	no hit
CRKL7	CRKL	6.25081	3	4	-0.852139	24.1037	-4.14368	0.00312406	0.129202	-1.85694	Exp3: 1-845 - ARS2 wt 3	no hit
PSMA37	PSMA3	6.77726	3	7	-0.597114	26.2258	-4.01328	0.00374961	0.145446	-2.0478	Exp3: 1-845 - ARS2 wt 3	enriched no hit
NDUFA54	NDUFA5	6.19917	1	2	0.506963	24.057	4.00981	0.00376803	0.145446	-2.05292	Exp3: 1-845 - ARS2 wt 3	no hit
ZNF3264	ZNF326	6.65417	2	5	-0.561954	25.5379	-3.93815	0.00417006	0.148657	-2.1588	Exp3: 1-845 - ARS2 wt 3	enriched no hit
VBP17	VBP1	6.16803	3	4	-0.542451	24.3188	-3.93531	0.00418696	0.148657	-2.16302	Exp3: 1-845 - ARS2 wt 3	no hit
SCCPDH4	SCCPDH	6.59009	1	2	-0.849836	25.6986	-3.91368	0.00431771	0.148657	-2.19512	Exp3: 1-845 - ARS2 wt 3	no hit
ATG74	ATG7	6.09473	1	2	-0.618067	24.1604	-3.90608	0.00436471	0.148657	-2.20642	Exp3: 1-845 - ARS2 wt 3	no hit
TXN7	TXN	7.14298	3	4	-1.06994	27.5191	-3.83426	0.00483671	0.158077	-2.31351	Exp3: 1-845 - ARS2 wt 3	no hit
ANP32A4	ANP32A	7.37865	1	3	0.630345	26.3134	3.82317	0.00491431	0.158077	-2.3301	Exp3: 1-845 - ARS2 wt 3	no hit
MRPL197	MRPL19	6.23142	3	4	0.471618	23.8821	3.76607	0.00533563	0.16532	-2.41578	Exp3: 1-845 - ARS2 wt 3	enriched no hit
GTPBP17	GTPBP1	6.25624	2	3	-0.489514	25.3474	-3.75457	0.005425	0.16532	-2.43308	Exp3: 1-845 - ARS2 wt 3	no hit
PPP1CA4	PPP1CA	6.50633	2	2	-0.465995	25.056	-3.67622	0.00607839	0.174177	-2.55138	Exp3: 1-845 - ARS2 wt 3	enriched no hit
SET7	SET	6.90593	3	6	0.589142	27.8416	3.66745	0.0061566	0.174177	-2.56467	Exp3: 1-845 - ARS2 wt 3	enriched no hit
CSK4	CSK	5.99713	2	3	-1.00645	24.7926	-3.66631	0.00616687	0.174177	-2.56641	Exp3: 1-845 - ARS2 wt 3	enriched no hit
ATP6V1E17	ATP6V1E1	6.24775	3	2	0.548384	24.4773	3.57993	0.0069982	0.187472	-2.69774	Exp3: 1-845 - ARS2 wt 3	enriched no hit
BAG54	BAG5	5.79907	1	2	-0.701976	23.3511	-3.57938	0.00700384	0.187472	-2.69858	Exp3: 1-845 - ARS2 wt 3	no hit
PDIA67	PDIA6	7.2947	3	13	0.540962	28.0819	3.56789	0.00712327	0.187472	-2.71612	Exp3: 1-845 - ARS2 wt 3	no hit
DYNLL14	DYNLL1	6.96148	1	2	-0.6292247215501-845	25.3493	-3.53056	0.00752612	0.191666R854A Y859A F871A671701	-2.77317	Exp3: 1-845 - ARS2 wt 3	no hit
PRDX27	PRDX2	6.88575	3	5	-0.802803	26.5281	-3.51925	0.00765298	0.191666R854A Y859A F871A671701	-2.79049	Exp3: 1-845 - ARS2 wt 3	no hit
XRCC67	XRCC6	7.03013	3	18	0.465835	27.8775	3.50027	0.00787085	0.191666R854A Y859A F871A671701	-2.81958	Exp3: 1-845 - ARS2 wt 3	no hit
PFN24	PFN2	6.68124	2	3	-1.22543	25.0207	-3.49396	0.00794474	0.191666R854A Y859A F871A671701	-2.82925	Exp3: 1-845 - ARS2 wt 3	no hit
pcDNA3.1MT17	pcDNA3.1MT1	6.73825	3	5	-0.803412	25.1692	-3.41666	0.00891196	0.210613	-2.94813	Exp3: 1-845 - ARS2 wt 3	enriched no hit
CTPS17	CTPS1	6.83417	3	10	-0.981556	27.4008	-3.39823	0.00916039	0.211361	-2.97655	Exp3: 1-845 - ARS2 wt 3	enriched no hit
TTC44	TTC4	6.15366	1	2	-0.448782	24.1943	-3.38748	0.00930865	0.211361	-2.99314	Exp3: 1-845 - ARS2 wt 3	no hit
GMPS7	GMPS	6.13434	3	6	-0.778659	25.3097	-3.36204	0.0096698	0.211938	-3.03245	Exp3: 1-845 - ARS2 wt 3	no hit
EFTUD27	EFTUD2	6.R854A Y859A F871A38821428571	3	17	-0.418534	27.7952	-3.35883	0.00971648	0.211938	-3.03743	Exp3: 1-845 - ARS2 wt 3	enriched no hit
HSPA47	HSPA4	7.55762	3	32	-0.633361	29.5725	-3.34749	0.0098831	0.211938	-3.05497	Exp3: 1-845 - ARS2 wt 3	enriched no hit
PPIA7	PPIA	7.38505	3	10	-0.927552	27.6248	-3.31872	0.0103193	0.217267	-3.09953	Exp3: 1-845 - ARS2 wt 3	no hit
IPO54	IPO5	6.30156	2	6	-0.452002	25.4888	-3.29814	0.0106437	0.218509	-3.13144	Exp3: 1-845 - ARS2 wt 3	no hit
LIN7C4	LIN7C	6.4R854A Y859A F871A7	1	3	0.546604	25.2977	3.2912	0.0107556	0.218509	-3.14222	Exp3: 1-845 - ARS2 wt 3	no hit
CCAR14	CCAR1	5.93113	1	3	0.665001	24.0575	3.27857	0.0109623	0.218869	-3.16183	Exp3: 1-845 - ARS2 wt 3	no hit
ASH2L4	ASH2L	6.15218	1	2	0.475508	25.3251	3.26019	0.0112705	0.220621	-3.19038	Exp3: 1-845 - ARS2 wt 3	no hit
PFAS4	PFAS	6.08711	2	3	-0.480487	23.7706	-3.22681	0.0118539	0.220621	-3.24232	Exp3: 1-845 - ARS2 wt 3	no hit
FAM120A7	FAM120A	6.702	3	13	-0.431849	27.2034	-3.20642	0.0122259	0.220621	-3.27409	Exp3: 1-845 - ARS2 wt 3	enriched no hit
CHCHD37	CHCHD3	6.36119	3	4	0.535458	26.2542	3.20459	0.0122599	0.220621	-3.27694	Exp3: 1-845 - ARS2 wt 3	no hit
DLAT4	DLAT	6.31412	1	3	0.603754	24.6877	3.20099	0.012327	0.220621	-3.28255	Exp3: 1-845 - ARS2 wt 3	no hit
LOC102724159|PWP24	LOC102724159|PWP2	6.1036	1	5	-0.535056	24.5667	-3.18595	0.0126115	0.220621	-3.306	Exp3: 1-845 - ARS2 wt 3	no hit
DDX3X7	DDX3X	7.68562	3	24	-0.633784	28.9518	-3.1847	0.0126354	0.220621	-3.30794	Exp3: 1-845 - ARS2 wt 3	enriched no hit
CTNNBL14	CTNNBL1	6.2067	1	3	0.449794	24.4666	3.17935	0.0127387	0.220621	-3.3163	Exp3: 1-845 - ARS2 wt 3	no hit
pcDNA3.1BP24	pcDNA3.1BP2	6.98848	2	3	-0.720556	25.0848	-3.16969	0.0129269	0.220621	-3.33137	Exp3: 1-845 - ARS2 wt 3	enriched no hit
KPNA67	KPNA6	7.09483	3	7	-0.450788	27.3798	-3.16188	0.0130814	0.220621	-3.34356	Exp3: 1-845 - ARS2 wt 3	enriched no hit
USP9X7	USP9X	6.72137	3	18	-0.446794	27.6934	-3.15865	0.0131458	0.220621	-3.3486	Exp3: 1-845 - ARS2 wt 3	enriched no hit
RAB214	RAB21	6.29257	1	2	-0.609042	23.6712	-3.13399	0.013649	0.225512	-3.38714	Exp3: 1-845 - ARS2 wt 3	no hit
CAD7	CAD	6.32904	3	7	-0.398112	26.0448	-3.1255	0.0138267	0.225512	-3.4004	Exp3: 1-845 - ARS2 wt 3	enriched no hit
RPS37	RPS3	7.6006	3	14	-0.408998	28.7198	-3.11117	0.0141322	0.227293	-3.4228	Exp3: 1-845 - ARS2 wt 3	enriched no hit
UBLCP14	UBLCP1	5.93093	1	2	-0.373269	23.1607	-3.03755	0.0158175	0.250913	-3.5381	Exp3: 1-845 - ARS2 wt 3	no hit
PTGES34	PTGES3	6.72402	2	4	-0.750667	25.3018	-3.01914	0.016271	0.254619	-3.56698	Exp3: 1-845 - ARS2 wt 3	no hit
FTO4	FTO	6.03248	1	2	-0.648689	23.599	-2.97866	0.0173159	0.266203	-3.6305	Exp3: 1-845 - ARS2 wt 3	no hit
CAPZB7	CAPZB	6.87367	3	8	-0.540783	27.1135	-2.97287	0.017471	0.266203	-3.6396	Exp3: 1-845 - ARS2 wt 3	no hit
LSM14A4	LSM14A	6.29883	1	2	-0.391642	24.4752	-2.94027	0.0183713	0.273516	-3.6908	Exp3: 1-845 - ARS2 wt 3	no hit
HNRNPLL|HNRPLL7	HNRNPLL|HNRPLL	6.98424	3	9	-0.717722	27.1132	-2.92893	0.0186958	0.273516	-3.70862	Exp3: 1-845 - ARS2 wt 3	enriched no hit
IPO94	IPO9	5.85	2	2	-0.804579	22.8992	-2.92177	0.0189037	0.273516	-3.71987	Exp3: 1-845 - ARS2 wt 3	enriched no hit
CTPS27	CTPS2	6.81534	3	12	-0.577597	26.3656	-2.91612	0.0190695	0.273516	-3.72876	Exp3: 1-845 - ARS2 wt 3	no hit
COPE7	COPE	6.12386	3	3	-0.38577	25.4789	-2.914	0.0191319	0.273516	-3.73208	Exp3: 1-845 - ARS2 wt 3	enriched no hit
NDUFA13|E7ENQ64	NDUFA13|E7ENQ6	6.12911	1	2	-0.366518	23.8497	-2.89911	0.0195776	0.276474	-3.7555	Exp3: 1-845 - ARS2 wt 3	no hit
WDR487	WDR48	6.64228	3	7	-0.617785	26.519	-2.87761	0.0202397	0.28238	-3.78929	Exp3: 1-845 - ARS2 wt 3	enriched no hit
FAM120C7	FAM120C	6.20368	3	6	-0.481523	25.5091	-2.85822	0.020857	0.287528	-3.81979	Exp3: 1-845 - ARS2 wt 3	no hit
pcDNA3.1BP14	pcDNA3.1BP1	6.41767	2	3	-0.515668	24.665	-2.1-84531356460376	0.0212786	0.288129	-3.84009	Exp3: 1-845 - ARS2 wt 3	no hit
PPP5C4	PPP5C	6.10844	1	3	-0.52735	25.0498	-2.8417	0.0213982	0.288129	-3.1-8457721537729	Exp3: 1-845 - ARS2 wt 3	no hit
WDR57	WDR5	6.36208	3	6	0.408907	26.8552	2.81761	0.02221349990R854A Y859A F871A29	0.291281	-3.88367	Exp3: 1-845 - ARS2 wt 3	enriched no hit
RBM77	RBM7	6.73773	3	4	-0.490283	26.0333	-2.81607	0.0222667	0.291281	-3.88609	Exp3: 1-845 - ARS2 wt 3	enriched no hit
RAB184	RAB18	5.84298	1	2	-0.476091	23.3218	-2.8126	0.0223869	0.291281	-3.89154	Exp3: 1-845 - ARS2 wt 3	no hit
GART7	GART	6.59795	3	7	-0.703898	26.266	-2.79648	0.0229547	0.294557	-3.9169	Exp3: 1-845 - ARS2 wt 3	no hit
SEC24C4	SEC24C	6.23989	1	3	-0.536249	24.6415	-2.79111	0.0231474	0.294557	-3.92535	Exp3: 1-845 - ARS2 wt 3	no hit
PSMC17	PSMC1	6.22536	3	4	0.356046	23.7529	2.75037	0.0246624	0.310425	-3.98942	Exp3: 1-845 - ARS2 wt 3	no hit
PPP2R5B4	PPP2R5B	6.14722	1	4	-0.435697	24.3822	-2.73516	0.025254	0.312837	-4.01335	Exp3: 1-845 - ARS2 wt 3	no hit
GNB1L4	GNB1L	6.29033	1	2	-0.955939	23.78	-2.71728	0.025968	0.312837	-4.04146	Exp3: 1-845 - ARS2 wt 3	no hit
CFL17	CFL1	6.87438	3	8	-1.06577	27.8024	-2.71695	0.0259814	0.312837	-4.04198	Exp3: 1-845 - ARS2 wt 3	no hit
ACACA7	ACACA	6.2721	3	10	-0.475453	25.571	-2.71088	0.0262287	0.312837	-4.05153	Exp3: 1-845 - ARS2 wt 3	no hit
RPUSD37	RPUSD3	6.13064	3	3	-0.360954	24.8896	-2.69554	0.0268645	0.312837	-4.07565	Exp3: 1-845 - ARS2 wt 3	enriched no hit
NAMPT4	NAMPT	5.61669	2	3	-0.324774	24.1921	-2.69553	0.0268647	0.312837	-4.07566	Exp3: 1-845 - ARS2 wt 3	enriched no hit
ARpcDNA3.157	ARpcDNA3.15	6.46069	3	3	0.322869	25.5341	2.69301	0.0269705	0.312837	-4.07962	Exp3: 1-845 - ARS2 wt 3	no hit
AKAP87	AKAP8	6.52942	3	6	-0.342155	26.5116	-2.68607	0.0272647	0.312837	-4.09054	Exp3: 1-845 - ARS2 wt 3	enriched no hit
RCC27	RCC2	7.26789	3	11	-0.588386	27.3037	-2.68208	0.0274347	0.312837	-4.09679	Exp3: 1-845 - ARS2 wt 3	enriched no hit
FLNA4	FLNA	6.41528	2	18	-0.382731	26.9375	-2.67927	0.0275556	0.312837	-4.10121	Exp3: 1-845 - ARS2 wt 3	no hit
PFN14	PFN1	6.06571	1	2	0.433001	24.1428	2.67053	0.0279344	0.314058	-4.11494	Exp3: 1-845 - ARS2 wt 3	no hit
TMEM337	TMEM33	6.34678	2	2	-0.422309	24.6421	-2.65094	0.028803	0.320711	-4.14572	Exp3: 1-845 - ARS2 wt 3	no hit
PRDX44	PRDX4	6.08094	2	2	0.413615	24.9421	2.63303	0.0296213	0.324381	-4.17384	Exp3: 1-845 - ARS2 wt 3	enriched no hit
CCNB17	CCNB1	6.25603	3	3	-0.417472	23.9703	-2.62305	0.0300876	0.324381	-4.18951	Exp3: 1-845 - ARS2 wt 3	enriched no hit
HSPBP14	HSPBP1	6.19819	2	2	-0.376209	23.6259	-2.62284	0.0300974	0.324381	-4.18983	Exp3: 1-845 - ARS2 wt 3	enriched no hit
LUC7L24	LUC7L2	7.70947	2	13	0.405326	28.7536	2.61954	0.0302532	0.324381	-4.19501	Exp3: 1-845 - ARS2 wt 3	enriched no hit
PPA27	PPA2	7.06332	3	7	0.510544	26.8241	2.61068	0.0306757	0.325894	-4.20891	Exp3: 1-845 - ARS2 wt 3	no hit
SPTAN17	SPTAN1	6.29943	3	13	0.387499	26.3288	2.56962	0.032714	0.333858	-4.2733	Exp3: 1-845 - ARS2 wt 3	no hit
FBXO224	FBXO22	5.93833	2	3	-0.371501	23.6498	-2.56833	0.0327799	0.333858	-4.27532	Exp3: 1-845 - ARS2 wt 3	no hit
SNRPD37	SNRPD3	7.47619	3	3	0.491951	26.4889	2.56504	0.0329497200321-8459	0.333858	-4.28048	Exp3: 1-845 - ARS2 wt 3	enriched no hit
CDK24	CDK2	6.09128	2	3	-0.324469	25.2817	-2.56198	0.033108	0.333858	-4.28527	Exp3: 1-845 - ARS2 wt 3	enriched no hit
ALDH24	ALDH2	6.35476	2	4	0.410644	24.7204	2.55884	0.0332713	0.333858	-4.29019	Exp3: 1-845 - ARS2 wt 3	no hit
CSNK2B7	CSNK2B	6.92477	3	4	0.328785	25.7876	2.54349	0.034082	0.333858	-4.31423	Exp3: 1-845 - ARS2 wt 3	enriched no hit
MTHFD17	MTHFD1	5.97804	3	5	-0.325241	24.5487	-2.54178	0.0341735	0.333858	-4.3169	Exp3: 1-845 - ARS2 wt 3	enriched no hit
PIGT4	PIGT	6.02137	1	2	-0.310949	23.2397	-2.53729	0.0344152	0.333858	-4.32394	Exp3: 1-845 - ARS2 wt 3	no hit
KCTD19	KCTD1	5.88962	2	2	0.40462	22.91491-845933245	2.53642	0.0344619	0.333858	-4.32529	Exp3: 1-845 - ARS2 wt 3	no hit
PLD37	PLD3	6.241	3	4	-0.417675	23.9157	-2.53601	0.0344842	0.333858	-4.32593	Exp3: 1-845 - ARS2 wt 3	no hit
DNAJB117	DNAJB11	6.37676	3	4	0.312538	24.5793	2.533933000R854A Y859A F871A42	0.0345967	0.333858	-4.32918	Exp3: 1-845 - ARS2 wt 3	enriched no hit
TPP14	TPP1	6.58399	1	3	0.369953	24.2139	2.51699	0.0355289	0.34002	-4.35569	Exp3: 1-845 - ARS2 wt 3	no hit
FN3KRP7	FN3KRP	6.38912	2	5	-0.500934	25.877	-2.50694	0.0360937	0.341951	-4.3714	Exp3: 1-845 - ARS2 wt 3	no hit
PPIL17	PPIL1	6.40895	3	4	-0.415069	25.7684	-2.49908	0.0365417	0.341951	-4.38368	Exp3: 1-845 - ARS2 wt 3	no hit
PLS37	PLS3	7.23096	3	18	-0.373706	28.4023	-2.49777	0.0366165	0.341951	-4.38572	Exp3: 1-845 - ARS2 wt 3	enriched no hit
INPP5K4	INPP5K	6.44161	2	2	-0.412742	24.4527	-2.45584	0.0391086	0.359764	-4.45116	Exp3: 1-845 - ARS2 wt 3	enriched no hit
DHX367	DHX36	6.74942	3	13	-0.468815	27.2836	-2.45525	0.0391453	0.359764	-4.45209	Exp3: 1-845 - ARS2 wt 3	enriched no hit
NUP377	NUP37	6.14441	2	4	0.465573	25.4628	2.42806	0.0408537	0.362456	-4.49444	Exp3: 1-845 - ARS2 wt 3	no hit
IDH3B7	IDH3B	6.27214	3	2	-0.541072	24.2254	-2.42625	0.0409699	0.362456	-4.49726	Exp3: 1-845 - ARS2 wt 3	enriched no hit
ACBD34	ACBD3	6.09216	2	2	-0.43358	24.845	-2.42017	0.0413628	0.362456	-4.50671	Exp3: 1-845 - ARS2 wt 3	enriched no hit
TCERG14	TCERG1	6.01944	1	5	-0.370974	24.9186	-2.41265	0.0418552	0.362456	-4.51842	Exp3: 1-845 - ARS2 wt 3	no hit
CDK44	CDK4	6.23029	2	4	-0.32411	24.3192	-2.41028	0.0420109	0.362456	-4.5221	Exp3: 1-845 - ARS2 wt 3	enriched no hit
LUC7L6	LUC7L	6.95208	2	6	0.393256	26.8092	2.40859	0.0421229	0.362456	-4.52473	Exp3: 1-845 - ARS2 wt 3	enriched no hit
1994-09-01	2017-09-09	6.47907	2	4	0.345775	24.7262	2.40777	0.0421768	0.362456	-4.526	Exp3: 1-845 - ARS2 wt 3	no hit
SPTBN17	SPTBN1	6.26851	3	16	0.343292	26.5743	2.40722	0.0422133	0.362456	-4.52685	Exp3: 1-845 - ARS2 wt 3	no hit
ABCE17	ABCE1	5.62634	3	3	-0.374076	24.0821	-2.40659	0.0422552	0.362456	-4.52783	Exp3: 1-845 - ARS2 wt 3	enriched no hit
BOD1L14	BOD1L1	6.68582	2	20	0.455489	28.1612	2.39247	0.0432036	0.367866	-4.54978	Exp3: 1-845 - ARS2 wt 3	enriched no hit
CSRP2BP4	CSRP2BP	5.96673	1	3	0.602839	24.8318	2.37007	0.0447514	0.374616	-4.51-8452778833204	Exp3: 1-845 - ARS2 wt 3	no hit
NDUFV17	NDUFV1	5.98835	3	3	0.397376	25.139	2.36947029911-8456	0.0447939	0.374616	-4.5R854A Y859A F871A6370080837	Exp3: 1-845 - ARS2 wt 3	no hit
DDX57	DDX5	8.07809	3	21	-0.653005	30.0766	-2.3616	0.0453512	0.374616	-4.59766	Exp3: 1-845 - ARS2 wt 3	enriched no hit
ILF27	ILF2	7.17025	3	9	0.307657	27.6278	2.34755	0.0463639	0.374616	-4.61942	Exp3: 1-845 - ARS2 wt 3	no hit
PSMC37	PSMC3	6.54987	3	5	0.372938	25.1091	2.34649	0.0464416	0.374616	-4.62107	Exp3: 1-845 - ARS2 wt 3	no hit
SNRPA8	SNRPA	7.48038	3	7	0.540488	27.4756	2.34447	0.0465894	0.374616	-4.6242	Exp3: 1-845 - ARS2 wt 3	enriched no hit
SCFD14	SCFD1	6.00243	2	4	0.289062	23.4747	2.34049	0.0468819	0.374616	-4.63036	Exp3: 1-845 - ARS2 wt 3	no hit
DARS25	DARS2	5.99455	2	6	0.490102	22.6773	2.33998	0.046919	0.374616	-4.63114	Exp3: 1-845 - ARS2 wt 3	no hit
SNRpcDNA3.14	SNRpcDNA3.1	6.52836	1	2	0.622161	25.275	2.33974	0.0469369	0.374616	-4.63151	Exp3: 1-845 - ARS2 wt 3	no hit
MRPL114	MRPL11	5.88192	2	3	0.298273	23.831	2.33259	0.0474676	0.374616	-4.64257	Exp3: 1-845 - ARS2 wt 3	no hit
PPP2R5D7	PPP2R5D	6.52102	2	4	-0.347744	25.273	-2.33142	0.0475548	0.374616	-4.64438	Exp3: 1-845 - ARS2 wt 3	no hit
GMDS7	GMDS	6.71064	3	5	-0.404805	26.4236	-2.32462	0.0480655	0.37608	-4.65488	Exp3: 1-845 - ARS2 wt 3	no hit
SMAP14	SMAP1	5.72706	1	2	-0.627159	22.4818	-2.30395	0.0496528	0.385892	-4.6868	Exp3: 1-845 - ARS2 wt 3	no hit
GDI27	GDI2	6.26247	3	3	0.305899	25.3353	2.295877685211-845	0.0502867	0.388213	-4.69924	Exp3: 1-845 - ARS2 wt 3	no hit
SPIN17	SPIN1	7.0836	3	6	0.53249	27.0638	2.27087	0.0523018	0.401096	-4.73774	Exp3: 1-845 - ARS2 wt 3	no hit
RPL227	RPL22	6.87846	3	3	-0.443333	25.8569	-2.24582	0.0544015	0.414453	-4.77623	Exp3: 1-845 - ARS2 wt 3	enriched no hit
RBM147	RBM14	7.36684	3	19	-0.39573	28.4251	-2.23354	0.0554606	0.417178	-4.79505	Exp3: 1-845 - ARS2 wt 3	enriched no hit
HCFC14	HCFC1	6.27546	2	5	0.297152	26.107	2.23332	0.05547961-845322463	0.417178	-4.79531-8452736635	Exp3: 1-845 - ARS2 wt 3	enriched no hit
DR14	DR1	6.27776	1	2	0.423R854A Y859A F871A042873717	24.589	2.22277	0.0564063	0.417218	-4.81154	Exp3: 1-845 - ARS2 wt 3	no hit
PRPF38	PRPF3	6.17414	3	6	0.274307	24.9111	2.22265	0.0564176	0.417218	-4.81173	Exp3: 1-845 - ARS2 wt 3	no hit
VPS297	VPS29	6.60061	3	3	0.372358	25.1514	2.22097	0.0565659	0.417218	-4.81429	Exp3: 1-845 - ARS2 wt 3	no hit
NUP1557	NUP155	6.84878	3	13	-0.49651-84552900455	26.7039	-2.21234	0.0573379	0.4197R854A Y859A F871A54025015	-4.8275	Exp3: 1-845 - ARS2 wt 3	enriched no hit
AIFM17	AIFM1	6.6202	3	8	0.409528	26.242	2.20857	0.0576786	0.4197R854A Y859A F871A54025015	-4.83327	Exp3: 1-845 - ARS2 wt 3	enriched no hit
SNRNP707	SNRNP70	7.87234	3	18	0.548957	29.4397	2.19993	0.0584655	0.4197R854A Y859A F871A54025015	-4.84646	Exp3: 1-845 - ARS2 wt 3	no hit
HNRNPL7	HNRNPL	7.90114	3	13	-0.655661	29.3477	-2.19419	0.0589946	0.4197R854A Y859A F871A54025015	-4.85522	Exp3: 1-845 - ARS2 wt 3	enriched no hit
KPNA27	KPNA2	7.81931	3	17	-0.402721	29.3292	-2.1932	0.0590865	0.4197R854A Y859A F871A54025015	-4.85673	Exp3: 1-845 - ARS2 wt 3	enriched no hit
SLIT27	SLIT2	5.84943	3	3	-0.391-8453747204382	23.6632	-2.19317	0.059089	0.4197R854A Y859A F871A54025015	-4.85677	Exp3: 1-845 - ARS2 wt 3	enriched no hit
EEF1D7	EEF1D	6.65674	3	4	0.407906	25.831	2.18325	0.0600158	0.42377	-4.8719	Exp3: 1-845 - ARS2 wt 3	no hit
TMED107	TMED10	6.10629	3	3	-0.465412	25.4496	-2.16253	0.0619988	0.435119	-4.90344	Exp3: 1-845 - ARS2 wt 3	no hit
TSNAX4	TSNAX	5.86354	2	3	0.305901	23.632	2.14544	0.0636818	0.43954	-4.92939	Exp3: 1-845 - ARS2 wt 3	no hit
SPTLC14	SPTLC1	6.05362	1	2	-0.275244	22.7641	-2.14144	0.0640823	0.43954	-4.93546	Exp3: 1-845 - ARS2 wt 3	no hit
EIF2B14	EIF2B1	5.92402	2	4	-0.407031	23.3608	-2.14	0.0642272	0.43954	-4.93764	Exp3: 1-845 - ARS2 wt 3	no hit
XRCC57	XRCC5	6.93002	3	11	0.267398	27.8964	2.13878	0.0643505	0.43954	-4.9395	Exp3: 1-845 - ARS2 wt 3	no hit
PSMC3IP4	PSMC3IP	5.88984	1	2	0.438611	24.3331	2.13703	0.0645266	0.43954	-4.94214	Exp3: 1-845 - ARS2 wt 3	no hit
MRPS287	MRPS28	6.76891	3	5	0.303004	25.5772	2.12026	0.066245	0.445402	-4.96754	Exp3: 1-845 - ARS2 wt 3	enriched no hit
MBD34	MBD3	6.31344	1	2	0.289943	25.2509	2.11819	0.0664597	0.445402	-4.97066	Exp3: 1-845 - ARS2 wt 3	no hit
PIP4K2B7	PIP4K2B	6.23319	3	6	0.498199	25.5997	2.11741	0.066541	0.445402	-4.97184	Exp3: 1-845 - ARS2 wt 3	no hit
CAPZA27	CAPZA2	6.97342	3	6	0.393243	26.2512	2.1062	0.0677193	0.450683	-4.98878	Exp3: 1-845 - ARS2 wt 3	no hit
RPS117	RPS11	7.51168	3	7	-0.382335	27.9619	-2.10116	0.0682553	0.451655	-4.99638	Exp3: 1-845 - ARS2 wt 3	no hit
PARP17	PARP1	7.08016	3	19	0.311137	28.1334	2.09425	0.068998	0.453976	-5.0068	Exp3: 1-845 - ARS2 wt 3	no hit
ATP5O7	ATP5O	6.7706	3	6	0.292919	26.1758	2.08461	0.0700455	0.458264	-5.02131	Exp3: 1-845 - ARS2 wt 3	no hit
MRPS354	MRPS35	6.45473	2	4	0.288685	24.4559	2.07453	0.0711584	0.46293	-5.03647	Exp3: 1-845 - ARS2 wt 3	enriched no hit
MCTS14	MCTS1	6.45517	1	2	0.287493	24.6682	2.06607	0.0721058	0.464909	-5.04917	Exp3: 1-845 - ARS2 wt 3	no hit
HSPA4L7	HSPA4L	6.89113	3	20	-0.319067	28.0727	-2.06136	0.0726393	0.464909	-5.05625	Exp3: 1-845 - ARS2 wt 3	no hit
NDUFV24	NDUFV2	6.14148	1	3	0.379254	25.6659	2.05809	0.0730111	0.464909	-5.06115	Exp3: 1-845 - ARS2 wt 3	no hit
RAB147	RAB14	6.29011	3	3	-0.346529	25.0038	-2.05758	0.0730686	0.464909	-5.0619	Exp3: 1-845 - ARS2 wt 3	enriched no hit
PPP1R9B7	PPP1R9B	6.2139	3	7	-0.367518	26.2372	-2.0376	0.0753855	0.47703	-5.09182	Exp3: 1-845 - ARS2 wt 3	enriched no hit
GLA4	GLA	6.49135	1	5	0.27693	25.3012	2.03093	0.0761733	0.479395	-5.10177	Exp3: 1-845 - ARS2 wt 3	no hit
AUP14	AUP1	5.67851	1	2	-0.26572	23.2233	-2.02349	0.0770637	0.482377	-5.11288	Exp3: 1-845 - ARS2 wt 3	no hit
RBMX7	RBMX	7.87835	3	11	-0.468028	28.5967	-2.00813	0.0789315	0.487789	-5.13575	Exp3: 1-845 - ARS2 wt 3	enriched no hit
SNRPD27	SNRPD2	7.66183	3	9	0.407937	28.5773	2.00623	0.0791656	0.487789	-5.13858	Exp3: 1-845 - ARS2 wt 3	enriched no hit
RAD184	RAD18	5.60051	1	2	0.293353	22.918	2.00602	0.0791919	0.487789	-5.1389	Exp3: 1-845 - ARS2 wt 3	no hit
SMU17	SMU1	6.5651	2	6	-0.278005	25.87077448R854A Y859A F871A61	-2.00243	0.0796354	0.487925	-5.14422	Exp3: 1-845 - ARS2 wt 3	no hit
USP394	USP39	6.45289	2	5	-0.333468	26.0336	-1.9867285501-84583	0.0816074	0.490934	-5.16753	Exp3: 1-845 - ARS2 wt 3	enriched no hit
POLR2D4	POLR2D	5.56067	1	2	0.361538	22.7837	1.98302	0.0820797	0.490934	-5.17302	Exp3: 1-845 - ARS2 wt 3	no hit
PIP4K2C7	PIP4K2C	6.98407	3	8	0.52536	27.0814	1.98283	0.0821043	0.490934	-5.17331	Exp3: 1-845 - ARS2 wt 3	enriched no hit
PDHA17	PDHA1	6.34034	3	5	0.3251	25.6451	1.98275	0.0821138	0.490934	-5.17342	Exp3: 1-845 - ARS2 wt 3	no hit
COPS47	COPS4	5.81559	3	3	0.252702	24.8864	1.97797	0.0827272581-8453868	0.490934	-5.1805	Exp3: 1-845 - ARS2 wt 3	enriched no hit
GEMIN54	GEMIN5	5.80594	2	3	-0.277682	24.8495	-1.97624	0.0829511	0.490934	-5.18307	Exp3: 1-845 - ARS2 wt 3	enriched no hit
NAE14	NAE1	6.28446	2	4	0.301214	24.513571-84514533	1.97513	0.0830941	0.490934	-5.1847	Exp3: 1-845 - ARS2 wt 3	no hit
HADHB7	HADHB	7.09749	3	10	0.388101	26.8741	1.96639	0.084232	0.49513	-5.19763	Exp3: 1-845 - ARS2 wt 3	no hit
PLOD17	PLOD1	7.54755	3	21	-0.379729	28.3264	-1.95175	0.0861701	0.503965	-5.21921	Exp3: 1-845 - ARS2 wt 3	enriched no hit
ASRGL14	ASRGL1	6.22822	1	2	0.424253	23.4862	1.94816	0.0866523	0.504238	-5.2245	Exp3: 1-845 - ARS2 wt 3	no hit
HECTD14	HECTD1	5.80552	1	2	-0.328988	22.9050651-8458114	-1.94062	0.0876726	0.507625	-5.23559	Exp3: 1-845 - ARS2 wt 3	no hit
PM20D24	PM20D2	5.85799	2	3	-0.423866	25.3372	-1.934997R854A Y859A F871A57135	0.0884417	0.50953	-5.24386	Exp3: 1-845 - ARS2 wt 3	no hit
CISD24	CISD2	6.57793	2	3	-0.251807	24.3852	-1.92688	0.0895635	0.5101-845947337299	-5.25578	Exp3: 1-845 - ARS2 wt 3	no hit
MCMBP4	MCMBP	6.0924	2	2	-0.271193	24.0826	-1.925	0.0898241	0.5101-845947337299	-5.25852	Exp3: 1-845 - ARS2 wt 3	enriched no hit
RRBP17	RRBP1	6.53808	3	4	0.611811	26.5459	1.92379	0.0899936	0.5101-845947337299	-5.2603	Exp3: 1-845 - ARS2 wt 3	no hit
HSD17B107	HSD17B10	7.31388	3	9	0.379178	26.7521	1.912	0.0916537	0.515243	-5.27756	Exp3: 1-845 - ARS2 wt 3	no hit
DHX384	DHX38	6.0276	2	6	0.289125	23.3514	1.91197	0.0916581	0.515243	-5.27761	Exp3: 1-845 - ARS2 wt 3	enriched no hit
PHB27	PHB2	7.542	3	15	0.345599	27.7598	1.90405	0.0927889	0.51908	-5.28917	Exp3: 1-845 - ARS2 wt 3	no hit
BAG47	BAG4	6.04327	3	2	-0.397255	23.8124	-1.8949	0.0941132	0.521312	-5.30252	Exp3: 1-845 - ARS2 wt 3	enriched no hit
pcDNA3.1YOX14	pcDNA3.1YOX1	5.65746	2	3	0.31018	23.8668	1.891040780R854A Y859A F871A8	0.0946772	0.521312	-5.30814	Exp3: 1-845 - ARS2 wt 3	enriched no hit
PITRM17	PITRM1	6.71679	3	9	-0.696214	26.2287	-1.88466	0.0956165	0.521312	-5.317424071-84518	Exp3: 1-845 - ARS2 wt 3	no hit
PIP4K2A7	PIP4K2A	6.9525	3	6	0.53116	26.2521	1.88258	0.0959248	0.521312	-5.32045	Exp3: 1-845 - ARS2 wt 3	no hit
EIF4E7	EIF4E	6.79273	3	4	0.445688	25.6796	1.88065	0.0962116	0.521312	-5.32326	Exp3: 1-845 - ARS2 wt 3	no hit
IBA577	IBA57	6.5118	3	4	-0.389973	24.581	-1.87342	0.0972925	0.521312	-5.33375	Exp3: 1-845 - ARS2 wt 3	enriched no hit
WDR264	WDR26	6.20415	2	3	0.258974	24.1784	1.8713	0.0976113	0.521312	-5.33682	Exp3: 1-845 - ARS2 wt 3	no hit
MDN14	MDN1	5.70915	1	3	-0.242963	23.4229	-1.86962	0.0978654	0.521312	-5.33926	Exp3: 1-845 - ARS2 wt 3	no hit
MCM44	MCM4	6.23482	1	3	0.368751	24.248	1.86857	0.098025	0.521312	-5.34079	Exp3: 1-845 - ARS2 wt 3	no hit
PSMA14	PSMA1	6.54147	2	3	-0.246665	25.6584	-1.86786	0.0981326	0.521312	-5.34182	Exp3: 1-845 - ARS2 wt 3	enriched no hit
VCP7	VCP	6.40121	3	8	0.32713	25.2745	1.86348	0.0987981	0.521312	-5.34815	Exp3: 1-845 - ARS2 wt 3	no hit
COLGALT17	COLGALT1	7.41818	3	17	-0.377568	28.281	-1.8623	0.0989788	0.521312	-5.34987	Exp3: 1-845 - ARS2 wt 3	enriched no hit
MYH97	MYH9	6.47872	3	20	0.297306	26.5125	1.8619	0.0990403	0.521312	-5.35045	Exp3: 1-845 - ARS2 wt 3	no hit
CAPZA17	CAPZA1	7.27137	3	5	0.434653	26.1994	1.85237	0.100508	0.523721	-5.36423	Exp3: 1-845 - ARS2 wt 3	no hit
DHX307	DHX30	6.96654	3	24	-0.254345	28.265	-1.1-84517061962941	0.10163	0.523721	-5.37461	Exp3: 1-845 - ARS2 wt 3	no hit
ANP32B4	ANP32B	6.24135	2	2	0.3707	24.5295	1.84453	0.101731	0.523721	-5.37554	Exp3: 1-845 - ARS2 wt 3	enriched no hit
ATAD3A7	ATAD3A	6.80592	2	8	-0.227268	26.5057	-1.84306	0.101961	0.523721	-5.37765	Exp3: 1-845 - ARS2 wt 3	no hit
RPS212	RPS2	7.75959	3	12	-0.274428	28.5172	-1.84301	0.101969	0.523721	-5.37773	Exp3: 1-845 - ARS2 wt 3	enriched no hit
RBM8A4	RBM8A	6.77669	1	2	-0.25422	25.1673	-1.84147	0.102211	0.523721	-5.37995	Exp3: 1-845 - ARS2 wt 3	no hit
ACTL6A4	ACTL6A	5.77682	2	2	0.282976	22.8354	1.83328	0.103509	0.528035	-5.39174	Exp3: 1-845 - ARS2 wt 3	no hit
RING1|RNF24	RING1|RNF2	6.24011	1	2	0.27627	24.0078	1.82756	0.104425	0.53037	-5.39996	Exp3: 1-845 - ARS2 wt 3	no hit
PSpcDNA3.114	PSpcDNA3.11	5.96935	2	4	0.394088	25.2001472501-8451	1.817R854A Y859A F871A7466735	0.105997	0.536002	-5.41389	Exp3: 1-845 - ARS2 wt 3	no hit
RBM267	RBM26	6.22488	3	3	0.251504	25.2728	1.81283	0.106819	0.537811	-5.42108	Exp3: 1-845 - ARS2 wt 3	no hit
SNRPD17	SNRPD1	7.12318	3	3	0.391742	25.9184	1.80795	0.107625	0.53814	-5.42807	Exp3: 1-845 - ARS2 wt 3	enriched no hit
ILF37	ILF3	6.98348	3	12	0.340224	27.68	1.80422	0.108243	0.53814	-5.4334	Exp3: 1-845 - ARS2 wt 3	no hit
CASP8AP24	CASP8AP2	5.47628	1	2	0.276284	22.7279	1.80301	0.108443	0.53814	-5.43512	Exp3: 1-845 - ARS2 wt 3	no hit
ECI24	ECI2	6.04912	1	3	-0.426955	24.3722	-1.79873	0.109159	0.53814	-5.44124	Exp3: 1-845 - ARS2 wt 3	no hit
RBM177	RBM17	6.20597	3	3	0.306725	25.2545	1.79844	0.109208	0.53814	-5.44165	Exp3: 1-845 - ARS2 wt 3	enriched no hit
NDUFA124	NDUFA12	5.55014	2	2	0.289353	22.5999	1.79504	0.109781	0.538669	-5.44651	Exp3: 1-845 - ARS2 wt 3	no hit
RTF14	RTF1	6.3265	2	11	0.432559	27.3602	1.78891	0.110818	0.541467	-5.45524	Exp3: 1-845 - ARS2 wt 3	enriched no hit
GRB27	GRB2	6.37155	2	2	-0.395079	24.8539	-1.78403	0.11165	0.541978	-5.46218	Exp3: 1-845 - ARS2 wt 3	no hit
YWHAG7	YWHAG	6.02882	2	3	0.30592	24.7912	1.78281	0.111859	0.541978	-5.46391	Exp3: 1-845 - ARS2 wt 3	no hit
ACADVL7	ACADVL	6.51683	3	10	0.276645	26.5706	1.7772	0.112826	0.544388	-5.47189	Exp3: 1-845 - ARS2 wt 3	no hit
MPP67	MPP6	6.22084	3	7	-0.329281	24.7051	-1.768025882R854A Y859A F871A02	0.114423	0.547576	-5.48489	Exp3: 1-845 - ARS2 wt 3	enriched no hit
CNOT14	CNOT1	5.67768	2	2	0.230229	23.1666	1.76797	0.114433	0.547576	-5.48498	Exp3: 1-845 - ARS2 wt 3	no hit
ZC3HAV14	ZC3HAV1	6.08329	2	2	-0.230463	25.0263	-1.76452	0.115039	0.547909	-5.48986	Exp3: 1-845 - ARS2 wt 3	enriched no hit
THOC57	THOC5	6.28998	3	8	0.243562	26.4777	1.76056	0.115739	0.547909	-5.49547	Exp3: 1-845 - ARS2 wt 3	enriched no hit
FARS27	FARS2	6.35683	3	4	-0.455004	24.8355	-1.75906	0.116005	0.547909	-5.49759	Exp3: 1-845 - ARS2 wt 3	enriched no hit
EMD7	EMD	6.69287	3	6	-0.233	25.1342	-1.75573	0.116596	0.547909	-5.50228	Exp3: 1-845 - ARS2 wt 3	no hit
HDHD34	HDHD3	6.03388	2	2	-0.37665	23.055	-1.75421	0.116868	0.547909	-5.50443	Exp3: 1-845 - ARS2 wt 3	enriched no hit
ELAVL17	ELAVL1	7.97523	3	11	-0.467043	28.897	-1.75108	0.117428	0.548314	-5.50884	Exp3: 1-845 - ARS2 wt 3	enriched no hit
PTBP17	PTBP1	7.34802	3	7	-0.342539	26.5	-1.74433	0.118647	0.551089	-5.51837	Exp3: 1-845 - ARS2 wt 3	enriched no hit
U2SURP4	U2SURP	6.75981	2	7	0.261424	26.8385	1.74004	0.119427	0.551089	-5.5244	Exp3: 1-845 - ARS2 wt 3	enriched no hit
HAT14	HAT1	6.05502	2	5	-0.264775	25.2227	-1.73946	0.119532	0.551089	-5.52521	Exp3: 1-845 - ARS2 wt 3	enriched no hit
ECHS17	ECHS1	7.33632	3	8	0.284601	27.388	1.73731	0.119926	0.551089	-5.52824	Exp3: 1-845 - ARS2 wt 3	no hit
CHERP4	CHERP	6.45733	2	8	0.214941	26.069	1.73069	0.121144	0.553409	-5.53754	Exp3: 1-845 - ARS2 wt 3	enriched no hit
PYCRL7	PYCRL	6.39378	3	5	-0.216323	24.5428	-1.72785	0.1216681-845630141	0.553409	-5.54151	Exp3: 1-845 - ARS2 wt 3	enriched no hit
KHDRBS17	KHDRBS1	8.00073	3	9	-0.375986	27.8936	-1.7268	0.121865	0.553409	-5.54299	Exp3: 1-845 - ARS2 wt 3	enriched no hit
PSME37	PSME3	6.48298	3	5	-0.215368	25.2253	-1.71974	0.123183	0.55396	-5.55288	Exp3: 1-845 - ARS2 wt 3	enriched no hit
SF3B27	SF3B2	7.48901	3	29	0.398724	29.2468	1.71857	0.123402	0.55396	-5.55451	Exp3: 1-845 - ARS2 wt 3	no hit
ARCN14	ARCN1	6.70326	2	5	0.209257	25.9048	1.71746	0.123612	0.55396	-5.55606	Exp3: 1-845 - ARS2 wt 3	no hit
HSPA57	HSPA5	8.25449	3	38	-0.208383	31.1646	-1.71479	0.124116	0.55396	-5.5598	Exp3: 1-845 - ARS2 wt 3	enriched no hit
PRPF87	PRPF8	7.14354	3	32	-0.220424	29.3588	-1.70942	0.125135	0.55396	-5.5673	Exp3: 1-845 - ARS2 wt 3	enriched no hit
PLOD37	PLOD3	7.69474	3	25	-0.380891	28.9903	-1.70901	0.125212	0.55396	-5.56786	Exp3: 1-845 - ARS2 wt 3	enriched no hit
HNRNPR7	HNRNPR	7.28603	3	17	0.233289	28.5077	1.70642	0.125706	0.55396	-5.57147	Exp3: 1-845 - ARS2 wt 3	enriched no hit
SRP544	SRP54	5.90224	1	3	0.261833	24.2239	1.70398	0.126175	0.55396	-5.57488	Exp3: 1-845 - ARS2 wt 3	no hit
MRPS317	MRPS31	6.58988	2	2	0.259937	25.0759	1.70337	0.126291	0.55396	-5.57572	Exp3: 1-845 - ARS2 wt 3	no hit
TUBG1|TUBG24	TUBG1|TUBG2	6.12591	2	3	0.356177071-8456767	23.5771	1.69824	0.12728	0.556191	-5.58286	Exp3: 1-845 - ARS2 wt 3	no hit
CAPN27	CAPN2	6.39152	3	2	-0.237936	24.7599	-1.69257	0.128382	0.558895	-5.59074	Exp3: 1-845 - ARS2 wt 3	no hit
NCAPG25	NCAPG2	5.83429	1	2	-0.220419	23.5728	-1.68517	0.129834	0.561153	-5.60101	Exp3: 1-845 - ARS2 wt 3	no hit
GANAB7	GANAB	6.80427	3	12	0.306096	26.9932	1.6821-84515273952	0.130292	0.561153	-5.60423	Exp3: 1-845 - ARS2 wt 3	enriched no hit
PMpcDNA3.1A7	PMpcDNA3.1A	7.00333	3	11	0.352214	27.1762	1.67968	0.13092	0.561153	-5.60861	Exp3: 1-845 - ARS2 wt 3	no hit
EXOSC34	EXOSC3	6.09038	1	2	-0.249767	23.8752	-1.67597	0.131658	0.561153	-5.61374	Exp3: 1-845 - ARS2 wt 3	no hit
NKRF7	NKRF	6.76771	3	11	0.243236	26.7574	1.67542	0.131767	0.561153	-5.61449	Exp3: 1-845 - ARS2 wt 3	no hit
YWHAH4	YWHAH	6.25724	1	3	0.350514	24.8116	1.67522	0.131808	0.561153	-5.61478	Exp3: 1-845 - ARS2 wt 3	no hit
SCRIB4	SCRIB	5.5175	1	2	-0.40402	21.4436	-1.6691	0.133037	0.564309	-5.62323	Exp3: 1-845 - ARS2 wt 3	no hit
NUDT67	NUDT6	6.15478	3	3	0.308409	23.7272	1.6637	0.134129	0.565888	-5.63067	Exp3: 1-845 - ARS2 wt 3	no hit
PMpcDNA3.1B7	PMpcDNA3.1B	6.5044	3	7	-0.337109	26.0683	-1.66244	0.134386	0.565888	-5.63241	Exp3: 1-845 - ARS2 wt 3	enriched no hit
FASN7	FASN	7.39123	3	45	-0.221665	29.2011	-1.65482	0.135944	0.568588	-5.64288	Exp3: 1-845 - ARS2 wt 3	no hit
ARF47	ARF4	6.33332	3	3	-0.232681	25.0877	-1.65132	0.136666	0.568588	-5.64769	Exp3: 1-845 - ARS2 wt 3	enriched no hit
WDR777	WDR77	7.20239	3	6	-0.312427	26.3129	-1.64547	0.13788	0.568588	-5.65571	Exp3: 1-845 - ARS2 wt 3	no hit
GBA7	GBA	6.29325	3	4	0.229203	24.961	1.64311	0.138371	0.568588	-5.65894	Exp3: 1-845 - ARS2 wt 3	no hit
PABPN1|BCL2L24	PABPN1|BCL2L2	5.96107	2	3	0.352924	24.6337	1.64215	0.138572	0.568588	-5.66025	Exp3: 1-845 - ARS2 wt 3	enriched no hit
SAP30BP4	SAP30BP	6.28614	2	3	0.322361	24.8592	1.63913	0.139205	0.568588	-5.66438	Exp3: 1-845 - ARS2 wt 3	no hit
RRM27	RRM2	6.34302	2	3	0.300145	24.3146	1.63906	0.139221	0.568588	-5.66449	Exp3: 1-845 - ARS2 wt 3	no hit
KARS7	KARS	6.256	3	6	0.240702	25.1157	1.63698	0.139658	0.568588	-5.66732	Exp3: 1-845 - ARS2 wt 3	no hit
RBM104	RBM10	6.35633	2	4	0.237336	25.5722	1.63337	0.140421	0.568588	-5.67225	Exp3: 1-845 - ARS2 wt 3	enriched no hit
COX6C7	COX6C	6.92343	3	2	0.290199	25.8735	1.63298	0.140505	0.568588	-5.67279	Exp3: 1-845 - ARS2 wt 3	no hit
COIL4	COIL	6.02772	1	2	0.294491	23.1059	1.63273	0.140556	0.568588	-5.67312	Exp3: 1-845 - ARS2 wt 3	no hit
HNRNPAB7	HNRNPAB	6.97374	3	4	0.300249	26.4971	1.62953	0.141237	0.568588	-5.67749	Exp3: 1-845 - ARS2 wt 3	no hit
BCKDHA|F5H5P24	BCKDHA|F5H5P2	6.16646	1	2	0.263058	23.5557	1.62775	0.141616	0.568588	-5.67991	Exp3: 1-845 - ARS2 wt 3	no hit
MMAB4	MMAB	6.44694	2	2	0.233193	24.2607	1.62569	0.142056	0.568588	-5.68272	Exp3: 1-845 - ARS2 wt 3	no hit
PRKDC7	PRKDC	7.08871	3	45	-0.225933	29.0154	-1.62412	0.142392	0.568588	-5.684R854A Y859A F871A97178419	Exp3: 1-845 - ARS2 wt 3	enriched no hit
MRPL474	MRPL47	5.93454	1	2	0.260291	22.8849	1.61719	0.143887	0.568701	-5.69428	Exp3: 1-845 - ARS2 wt 3	no hit
NAA107	NAA10	6.11993	2	3	-0.267778	25.1896	-1.61715	0.143897	0.568701	-5.69434	Exp3: 1-845 - ARS2 wt 3	no hit
SLC25A37	SLC25A3	7.00454	3	5	-0.227409	25.6159	-1.6157	0.144211	0.568701	-5.69631	Exp3: 1-845 - ARS2 wt 3	enriched no hit
ACSF37	ACSF3	6.10377	3	3	-0.596781	24.5814	-1.61384	0.144615	0.568701	-5.69883	Exp3: 1-845 - ARS2 wt 3	enriched no hit
ACSL34	ACSL3	5.88148	1	2	-0.300541	23.0503	-1.61264	0.144876	0.568701	-5.70046	Exp3: 1-845 - ARS2 wt 3	no hit
ADAR7	ADAR	6.69491	3	17	-0.243083	27.8097	-1.60977	0.145502	0.569227	-5.70434	Exp3: 1-845 - ARS2 wt 3	enriched no hit
RAD504	RAD50	6.2173	2	5	0.279057	25.1973	1.60118	0.147393	0.570879	-5.71597	Exp3: 1-845 - ARS2 wt 3	no hit
HIST1H1E4	HIST1H1E	7.07934	2	3	-0.832786	24.8019	-1.6009	0.147455	0.570879	-5.71634	Exp3: 1-845 - ARS2 wt 3	no hit
PKM7	PKM	7.48398	3	21	0.272052	28.637	1.59953	0.147759	0.570879	-5.7182	Exp3: 1-845 - ARS2 wt 3	no hit
XRN27	XRN2	6.95697	3	18	0.237588	27.7248	1.59734	0.148246	0.570879	-5.72115	Exp3: 1-845 - ARS2 wt 3	no hit
HNRNPDL7	HNRNPDL	6.76661	3	7	0.250002	26.6393	1.5967	0.148389	0.570879	-5.72202	Exp3: 1-845 - ARS2 wt 3	no hit
EXOSC27	EXOSC2	6.59958	3	3	0.217439	26.516	1.58956	0.149987	0.573533	-5.73164	Exp3: 1-845 - ARS2 wt 3	no hit
MAT2B7	MAT2B	7.07014	3	10	0.251396	27.4349	1.58919	0.15007	0.573533	-5.73213	Exp3: 1-845 - ARS2 wt 3	no hit
KPNA37	KPNA3	7.19166	3	4	-0.330626	26.3696	-1.58357	0.151339	0.576179	-5.73969	Exp3: 1-845 - ARS2 wt 3	enriched no hit
LSM114	LSM11	6.17315	1	3	0.256721	24.0831871-8450467	1.58031	0.152081	0.576179	-5.74407	Exp3: 1-845 - ARS2 wt 3	no hit
LMNB17	LMNB1	6.0334	3	3	0.356694	24.4859	1.57949	0.152267	0.576179	-5.74516	Exp3: 1-845 - ARS2 wt 3	no hit
SDHA7	SDHA	7.74082	3	13	0.31876	28.6713	1.57302	0.15375	0.576179	-5.75384	Exp3: 1-845 - ARS2 wt 3	no hit
DNAJA37	DNAJA3	6.70667	3	7	-0.311688	26.584	-1.5703	0.154377	0.576179	-5.75748	Exp3: 1-845 - ARS2 wt 3	enriched no hit
PRMT57	PRMT5	7.76532	3	17	-0.287117	28.9425	-1.57007	0.154429	0.576179	-5.75778	Exp3: 1-845 - ARS2 wt 3	enriched no hit
ATP5B7	ATP5B	7.27695	3	10	0.263919	27.8493	1.56983	0.154486	0.576179	-5.75811	Exp3: 1-845 - ARS2 wt 3	no hit
MPP27	MPP2	6.12677	3	4	0.251247	23.9562	1.56872	0.154742	0.576179	-5.7596	Exp3: 1-845 - ARS2 wt 3	no hit
CTNNA14	CTNNA1	6.20869	2	3	0.366833	25.6392	1.55896	0.157015	0.580614	-5.77261	Exp3: 1-845 - ARS2 wt 3	no hit
HADHA7	HADHA	7.11988	3	19	0.24222	28.3382	1.55865	0.157088	0.580614	-5.77303	Exp3: 1-845 - ARS2 wt 3	no hit
POLR2E4	POLR2E	6.50563	1	3	0.217414	25.2495	1.55716	0.157438	0.580614	-5.77501	Exp3: 1-845 - ARS2 wt 3	no hit
NUP1604	NUP160	5.99418	2	7	0.19219	25.4182	1.55145	0.158784	0.583722	-5.7826	Exp3: 1-845 - ARS2 wt 3	enriched no hit
TMX14	TMX1	6.26469	1	4	-0.218038	25.2371	-1.54837	0.159516	0.583953	-5.7867	Exp3: 1-845 - ARS2 wt 3	no hit
TRA2B7	TRA2B	7.08264	3	6	-0.2611-845875002404	26.4663	-1.54259	0.160895	0.583953	-5.79436	Exp3: 1-845 - ARS2 wt 3	enriched no hit
ST134	ST13	6.10211	2	5	0.47631-84567988447	24.2358	1.54236	0.160951	0.583953	-5.79467	Exp3: 1-845 - ARS2 wt 3	no hit
MLLT44	MLLT4	5.72515	2	2	-0.225578	23.9541	-1.53777	0.162055	0.583953	-5.80074	Exp3: 1-845 - ARS2 wt 3	enriched no hit
TRAP17	TRAP1	6.16261	3	4	-0.26702	24.4517	-1.53667	0.162322	0.583953	-5.8022	Exp3: 1-845 - ARS2 wt 3	enriched no hit
RBBP54	RBBP5	6.39348	2	6	0.197915	25.7041	1.53253	0.163323	0.583953	-5.80766	Exp3: 1-845 - ARS2 wt 3	enriched no hit
[truncated: 5,412 more rows]
